# Supplementary material for: Mitochondrial calcium uptake orchestrates vertebrate pigmentation via transcriptional regulation of keratin filaments
Source: PLoS Biol. 2024 Nov 11;22(11):e3002895. doi: 10.1371/journal.pbio.3002895 (PMC11581414; doi:10.1371/journal.pbio.3002895)
Supplement: S1 Data — (XLSX) [file pbio.3002895.s012.xlsx]

## Sheet: Figure 1
Figure 1 Data quantitation
Panel B
Melanin content estimation	R1	R2	R3	Mean		Unpaired t test			Unpaired t test			Unpaired t test
LD D0	29.85	32.7	36.95	33.17		P value	0.0116		P value	0.0066		P value	0.0105
LD D4	64.05	60.9	47.4	57.45		P value summary	*		P value summary	**		P value summary	*
LD D5	94.65	110.95	72	92.53		Significantly different (P < 0.05)?	Yes		Significantly different (P < 0.05)?	Yes		Significantly different (P < 0.05)?	Yes
LD D6	196.95	132.9	113.75	147.9		One- or two-tailed P value?	Two-tailed		One- or two-tailed P value?	Two-tailed		One- or two-tailed P value?	Two-tailed
						t, df	t=4.409, df=4		t, df	t=5.171, df=4		t, df	t=4.544, df=4
Panel C
Mitochondrial Ca2+ uptake
Time [s]	LD D0	LD D4	LD D5	LD D6
1.066	516.03	576.21	568.93	566.98
2.07	514.44	574.06	569.53	545.41
3.063	514.01	573.46	568.87	544
4.067	513.25	573.23	569.6	543.14
5.072	511.92	572.91	570.38	542.89
6.064	511.96	572.48	571.69	542.8
7.063	513.14	574.12	571.39	541.99
8.068	512.12	572.88	573.37	542.04
9.062	512.24	572.48	577.49	541.05
10.067	512.84	572.32	574.46	540.6
11.067	511.46	571.69	575.3	540.63
12.066	509.93	569.7	573.24	540.06
13.065	509.85	570.13	574.64	539.32
14.07	510.85	569.42	574.72	539.74
15.063	511.66	569.64	576.18	539.4
16.063	512.62	568.62	575.66	538.57
17.068	511.94	567.67	576.33	537.79
18.066	513.84	567.09	576.48	537.27
19.065	512.7	569.23	574.84	537.48
20.063	511.71	569.41	575.03	537
21.062	510.43	571.58	576.21	536.68
22.067	510.58	573.33	572.51	535.97
23.066	519.7	571.45	567.53	534.25
24.065	515.28	569.01	565.68	532.58
25.069	515.3	565.06	568.13	532.61
26.063	515.39	562.14	572.8	532.71
27.062	513.87	560.4	574.51	532.74
28.067	515.94	560.09	577.7	541.33
29.066	517.7	559.54	580.84	567.14
30.064	516.74	560	588.19	608.61
31.068	518.84	565.51	599.91	662.77
32.068	519.14	566.63	612.22	725.12
33.064	520.35	573.12	625.54	779.54
34.063	523.99	578.09	636.66	817
35.068	531.5	589.78	658.85	854.69
36.061	536.4	594.21	668.51	860.77
37.065	542.84	598.17	679.28	864.45
38.063	542.89	602.75	690.53	865.62
39.067	544.08	606.75	699.11	863.03
40.065	545.47	610.73	712.33	860.65
41.064	547.24	617.06	719.86	856.2
42.068	548.53	618.45	730.07	854.68
43.066	549.04	622.19	739.83	848.58
44.065	551.02	630.45	746.08	843.71
45.069	551.86	637.19	746.79	837.42
46.061	552.79	641.03	752.52	832.34
47.065	554.85	645.18	755.92	825.08
48.063	555.3	638.68	759.64	818.85
49.067	557.57	637.5	762.16	813.28
50.066	559.54	638.51	762.07	808.64
51.076	558.99	638.98	759.54	801.55
52.062	558.78	638.52	760.96	796.03
53.066	560.9	638.24	762.08	789.29
54.064	558.39	638.19	764.33	782.74
55.062	558.44	638.14	764.63	777.51
56.067	556.76	639.93	762.64	773.65
57.066	555.88	640.65	763.78	767.27
58.063	555.09	643.1	760.6	747.73
59.062	556.37	642.09	759.54	742.61
60.067	556.34	642.3	754.72	737.08
61.065	555.8	643.6	752.13	730.99
62.063	556.46	645.39	751.51	726.11
63.068	556.48	643.29	749.7	720.77
64.066	555.95	642.07	745.07	715.61
65.065	555.68	643.42	742.47	709.8
66.064	554.81	643.35	742.08	703.83
67.063	552.9	642.79	736.89	699.04
68.067	555	643.98	732.92	693.7
69.064	556.42	645.53	733.51	689.52
70.062	555.34	645.78	729.72	684.65
71.066	555.05	644.04	728.33	680.46
72.066	557.8	642.34	724.79	675.04
73.064	556.39	641.68	721.69	671.91
74.063	555.79	640.37	717.93	668.46
75.063	556.85	640.35	715.96	664.97
76.061	555.76	642.51	713.1	659.91
77.066	554.99	642.52	709	655.37
78.066	555.92	638.24	707.41	650.73
79.064	555.26	636.78	703.97	647.19
80.063	555.41	638.46	701.91	643.17
81.063	560.22	637.61	699.07	639.46
82.067	555.29	636.94	694.07	636.05
83.061	554.69	636.06	691.84	631.69
84.065	554.96	634.91	690.85	629.2
85.063	553.92	634.91	687.15	626.1
86.062	554.58	632.76	681.33	621.46
87.062	551.89	632.14	679.8	618.34
88.065	550.83	630.49	674.67	616.06
89.064	549.93	630.69	671.33	611.87
90.064	549.64	630.22	666.11	608.1
91.063	548.47	627.17	666.06	604.84
92.061	544.9	625.83	661.91	603.74
93.069	546.51	625.44	658.59	600.05
94.062	543.79	624.41	654.71	598.71
95.066	543.51	623.88	651.25	595.12
96.065	543.48	623.77	647.59	592.03
97.065	542.56	623.53	647.96	591.52
98.063	543.23	622.72	648.87	591.33
99.063	542.72	623.39	647.5	591.78
100.067	542.46	623.43	648.67	592.21
Panel D
Mitochondrial Ca2+ uptake
LD D0	LD D4	LD D5	LD D6
70	82	42	23
61	17	34	107
90	16	9	18
58	62	9	23			ANOVA summary			Tukey's multiple comparisons test	Mean Diff.	95.00% CI of diff.	Significant?	Summary
128	83	13	52			F	5.831		LD D0 vs. LD D4	-7.103	-23.38 to 9.179	No	ns
167	136	15	47			P value	0.0006		LD D0 vs. LD D5	-22.5	-40.79 to -4.212	Yes	**
22	64	17	53			P value summary	***		LD D0 vs. LD D6	-24.15	-42.15 to -6.155	Yes	**
94	110	33	41			Significant diff. among means (P < 0.05)?	Yes
47	41	15	26			R square	0.0184
39	39	23	46			F (DFn, DFd)	F (3, 933) = 5.831
23	50	17	32
30	49	29	34
56	45	33	34
49	38	27	15
18	38	20	16
30	46	11	15
49	58	8	26
32	38	10	19
34	18	21	9
22	14	3	12
16	24	1	13
53	26	72	5
27	10	33	12
26	8	47	15
17	13	126	23
25	26	152	14
71	27	89	14
57	25	31	2
28	12	50	13
16	84	28	8
66	157	64	18
39	74	55	38
36	56	29	24
9	53	76	33
13	70	100	31
8	54	46	9
11	211	103	8
12	135	51	12
38	170	27	22
18	158	52	6
97	112	116	3
78	335	21	26
94	181	29	5
60	184	17	6
37	190	22	55
40	147	63	2
49	67	37	3
24	92	192	2
23	107	48	2
62	95	123	4
49	45	262	1
16	41	57	85
17	95	28	33
51	53	71	57
6	8	156	86
37	74	108	28
229	88	29	37
36	70	52	36
148	25	7	21
93	18	16	22
70	62	96	40
92	13	68	19
66	67	93	22
73	103	41	21
25	49	79	13
18	72	35	16
23	70	66	12
20	121	54	9
20	181	15	20
20	38	18	26
50	102	10	23
13	111	13	11
258	44	9	9
132	53	9	8
310	117	10	7
36	62	8	23
142	270	12	104
66	153	8	70
48	92	3	79
43	215	10	120
38	119	10	154
36	65	6	143
45	52	6	55
77	68	10	36
24	65	16	42
91	41	23	26
51	48	9	109
31	70	10	31
40	35	88	102
13	31	28	47
24	103	18	42
9	64	84	191
31	97	50	231
17	75	55	177
34	141	41	224
18	66	37	180
11	47	44	75
11	42	64	101
26	11	106	190
15	99	89	102
15	71	77	89
8	62	173	104
29	136	113	76
28	73	188	103
65	21	120	47
35	68	57	61
42	42	45	112
29	125	62	97
36	114	36	82
31	33	154	54
34	124	106	67
43	63	184	116
16	44	186	565
20	62	153	242
39	50	141	357
16	25	334	128
20	55	254	388
27	92	103	75
7	28	55	357
11	26	318	55
47	84	284	155
67	104	364	180
9	59	128	255
33	68	383	231
35	68	339	394
19	45	383	107
25	165	388	327
58	52	286	136
19	118	32	55
67	46	56	531
44	26	78	509
17	27	39	577
13	61	72	366
26	117	55	335
6	63	101	482
17	79	62	89
43	41	59	42
43	80	47	43
70	33	49	50
106	71	64	46
48	29	29	17
34	27	17	30
51	21	82	46
15	55	149	21
8	64	137	42
19	85	270	48
28	66	129	55
9	5	268	26
88	6	187	73
61	92	308	219
88	149	179	68
21	1	195	80
24	27	54	81
24	10		56
46	72		56
25	13		35
25	52		12
10	21		19
13	41		29
33	121		11
68	86
27	23
59	10
25	49
25	19
53	80
63	13
40	10
98	27
20	65
10	23
31	22
26	18
10	13
6	69
53	58
52	155
18	52
123	89
18	235
35	106
30	189
112	270
38	91
13	10
38	71
96	84
22	51
17	35
21	17
25	41
18	17
64	41
54	40
224	43
89	37
28	33
86	102
17	42
66	66
24	41
40	41
50	39
18	26
19	19
28	25
56	34
19	35
26	25
47	30
31	41
16	22
44	22
74	31
38
46
37
22
29
41
46
47
40
62
65
61
95
128
56
74
44
48
63
97
37
93
12
65
40
51
49
55
9
34
93
248
130
34
135
39
168
161
7
35
26
78
179
182
101
57
149
63
123
70
69
107
317
59
87
45
65
23
64
25
28
68
60
32
14
20
73
19
32
75
96
161
86
250
32
69
46
59
78
86
86
24
99
24
46
43
50
96
32
17
14
29
19
29
95
133
176
309
152
123
93
202
324
345
279
280
197
109
237
198
154
153
203
86
91
144
48
137
131
84
87
51
31
49
96
52
63
36
67
120
78
92
41
101
27
27
36
27
33
104
109
41
47
101
68
101
68
147
92
85
60
92
86
72
57
50
76
45
67
23
19
19
28
46
49
8
34
17
101
59
63
35
50
42
39
50
21
16
34
31
23
21
13
24
12
124
170
157
42
28
29
17
11
14
13
19
Panel E
Cytosolic Ca2+ levels
Time [s]	LD D0	LD D4	LD D5	LD D6
0.084	1.099	0.987	1.084	1.038
1.036	1.081	0.983	1.101	1.036
2.008	1.067	0.983	1.081	1.035
2.989	1.082	0.988	1.084	1.038
4.007	1.082	0.979	1.087	1.031
5.113	1.082	0.982	1.08	1.036
5.991	1.088	0.983	1.092	1.027
6.984	1.085	0.976	1.069	1.037
8.015	1.075	0.98	1.074	1.038
9.033	1.091	0.985	1.085	1.04
10.009	1.091	0.994	1.081	1.044
11.008	1.089	0.988	1.088	1.046
11.984	1.088	0.983	1.077	1.042
13.031	1.088	0.983	1.095	1.056
13.98	1.092	1.002	1.082	1.061
14.998	1.08	0.995	1.082	1.061
16.025	1.069	0.994	1.078	1.057
17.014	1.089	0.998	1.074	1.061
18.02	1.074	0.994	1.077	1.054
19.02	1.086	0.999	1.078	1.045
20.084	1.089	1.001	1.07	1.047
20.981	1.097	0.992	1.073	1.05
22.01	1.057	0.99	1.077	1.057
23.068	1.06	0.99	1.068	1.056
23.984	1.066	0.985	1.075	1.051
25.067	1.065	0.998	1.078	1.049
26.05	1.065	0.994	1.077	1.054
27.068	1.073	1	1.075	1.056
27.992	1.063	0.987	1.077	1.05
28.997	1.08	0.993	1.069	1.055
30.008	1.085	0.987	1.088	1.042
31.104	1.079	0.986	1.09	1.055
32.027	1.084	0.992	1.088	1.054
33.009	1.084	0.997	1.072	1.048
34.009	1.085	0.991	1.071	1.061
35.015	1.078	0.999	1.074	1.048
36.011	1.071	0.994	1.066	1.05
37.041	1.063	0.994	1.082	1.059
38.007	1.07	0.986	1.076	1.041
39.036	1.075	0.982	1.077	1.042
40.013	1.059	0.987	1.077	1.036
41.049	1.062	0.985	1.073	1.04
42.06	1.063	0.989	1.079	1.058
43.001	1.061	0.984	1.079	1.048
44.005	1.063	0.989	1.072	1.046
45.024	1.061	0.987	1.072	1.058
46.075	1.068	0.981	1.076	1.039
47.068	1.073	0.986	1.07	1.054
48.001	1.065	0.992	1.079	1.055
49.024	1.063	0.985	1.064	1.046
50.046	1.081	0.991	1.085	1.053
50.985	1.094	0.985	1.093	1.035
52.069	1.084	0.981	1.071	1.041
53.058	1.078	0.981	1.09	1.045
54.003	1.077	0.997	1.086	1.035
55.027	1.089	0.994	1.079	1.033
56.07	1.092	0.99	1.087	1.047
57.038	1.078	0.979	1.084	1.058
58.093	1.069	0.987	1.09	1.047
58.985	1.076	0.971	1.085	1.043
60.027	1.077	0.987	1.082	1.029
60.992	1.111	0.984	1.069	1.041
62.084	1.085	0.974	1.078	1.033
62.982	1.105	0.99	1.086	1.054
64.107	1.092	0.99	1.081	1.051
65.008	1.104	0.994	1.081	1.063
66.068	1.089	0.981	1.086	1.053
66.99	1.088	0.988	1.087	1.058
68.002	1.107	0.991	1.072	1.063
69.11	1.125	0.989	1.067	1.054
69.992	1.097	0.987	1.08	1.06
71.103	1.119	0.984	1.064	1.048
72.001	1.12	0.979	1.087	1.042
73.032	1.119	0.994	1.079	1.034
74.002	1.129	0.992	1.087	1.033
74.991	1.123	0.991	1.076	1.047
76.104	1.116	0.992	1.088	1.047
76.986	1.11	1.001	1.095	1.068
77.99	1.116	1.005	1.109	1.048
79.134	1.118	1.008	1.115	1.045
79.988	1.116	1.006	1.108	1.055
80.987	1.118	1.022	1.111	1.066
81.993	1.135	1.021	1.12	1.056
82.988	1.137	1.023	1.112	1.058
83.99	1.131	1.037	1.126	1.055
84.989	1.139	1.039	1.113	1.055
85.986	1.149	1.044	1.14	1.065
86.982	1.158	1.04	1.134	1.055
87.989	1.15	1.054	1.142	1.068
89.002	1.147	1.047	1.152	1.064
90.014	1.158	1.049	1.155	1.058
90.989	1.164	1.05	1.15	1.065
91.991	1.144	1.05	1.157	1.063
92.996	1.155	1.056	1.136	1.064
93.985	1.133	1.054	1.136	1.077
94.997	1.156	1.061	1.162	1.074
95.984	1.16	1.052	1.149	1.077
97.078	1.147	1.06	1.154	1.079
97.99	1.162	1.062	1.145	1.08
98.989	1.167	1.076	1.156	1.09
100.163	1.172	1.084	1.159	1.088
100.991	1.176	1.084	1.167	1.078
101.984	1.171	1.071	1.18	1.073
103.043	1.172	1.082	1.151	1.071
103.99	1.164	1.091	1.173	1.071
104.987	1.159	1.092	1.167	1.082
106.132	1.173	1.094	1.172	1.077
106.994	1.168	1.102	1.16	1.088
107.985	1.182	1.091	1.171	1.09
108.984	1.162	1.096	1.185	1.084
110.002	1.159	1.094	1.181	1.085
110.996	1.157	1.109	1.186	1.093
112.015	1.157	1.107	1.174	1.09
112.984	1.146	1.111	1.184	1.101
113.998	1.165	1.113	1.169	1.111
115.201	1.158	1.102	1.178	1.109
116.025	1.158	1.115	1.195	1.124
117.167	1.161	1.117	1.165	1.113
117.981	1.14	1.113	1.163	1.117
119.055	1.144	1.116	1.165	1.104
119.989	1.158	1.111	1.185	1.099
121.201	1.149	1.116	1.186	1.11
122.006	1.169	1.118	1.178	1.104
123.095	1.162	1.105	1.194	1.108
123.994	1.168	1.095	1.177	1.106
124.984	1.157	1.098	1.168	1.108
126.002	1.162	1.098	1.178	1.122
127.021	1.165	1.097	1.191	1.102
127.984	1.157	1.103	1.183	1.12
128.982	1.155	1.108	1.173	1.125
130.019	1.15	1.097	1.177	1.125
130.994	1.154	1.102	1.18	1.134
131.997	1.161	1.096	1.181	1.134
132.996	1.159	1.097	1.19	1.129
133.982	1.149	1.089	1.187	1.128
134.994	1.161	1.097	1.189	1.124
135.988	1.156	1.098	1.185	1.13
136.987	1.154	1.088	1.183	1.133
137.999	1.158	1.082	1.179	1.131
138.99	1.175	1.087	1.169	1.131
139.981	1.167	1.088	1.185	1.132
140.986	1.193	1.088	1.18	1.134
141.988	1.169	1.082	1.185	1.135
142.985	1.162	1.085	1.17	1.119
143.989	1.132	1.091	1.175	1.117
144.995	1.148	1.082	1.184	1.137
145.989	1.178	1.084	1.187	1.13
146.982	1.151	1.082	1.182	1.137
147.987	1.17	1.065	1.188	1.113
148.982	1.189	1.066	1.184	1.121
149.992	1.182	1.075	1.173	1.124
150.988	1.168	1.072	1.169	1.152
151.998	1.177	1.067	1.166	1.136
152.999	1.149	1.076	1.177	1.141
153.999	1.144	1.076	1.179	1.135
154.98	1.153	1.065	1.189	1.129
155.986	1.153	1.068	1.17	1.142
156.991	1.135	1.062	1.19	1.143
157.986	1.152	1.074	1.18	1.147
158.985	1.161	1.076	1.182	1.133
160.024	1.158	1.08	1.17	1.135
161.256	1.159	1.082	1.182	1.128
162.228	1.154	1.073	1.196	1.139
163.084	1.152	1.056	1.169	1.136
164.061	1.156	1.061	1.186	1.124
164.981	1.145	1.054	1.197	1.129
165.998	1.142	1.064	1.178	1.133
167.017	1.123	1.068	1.188	1.133
167.987	1.125	1.072	1.183	1.149
169.029	1.128	1.068	1.194	1.141
170.307	1.12	1.056	1.191	1.141
171.237	1.122	1.063	1.186	1.14
172.172	1.153	1.077	1.187	1.127
173.178	1.136	1.067	1.175	1.136
174.047	1.134	1.078	1.166	1.141
175.065	1.146	1.047	1.151	1.135
176.029	1.139	1.065	1.164	1.148
177.051	1.146	1.07	1.174	1.15
178.021	1.132	1.068	1.166	1.132
178.996	1.132	1.065	1.172	1.144
180.254	1.132	1.061	1.179	1.146
181.301	1.14	1.061	1.165	1.121
182.188	1.142	1.051	1.17	1.127
183.242	1.126	1.052	1.173	1.149
184.238	1.15	1.055	1.163	1.142
185.263	1.135	1.052	1.172	1.132
186.222	1.135	1.052	1.181	1.133
187.287	1.136	1.047	1.18	1.125
188.199	1.123	1.05	1.161	1.123
189.275	1.116	1.046	1.158	1.131
190.18	1.139	1.05	1.167	1.137
191.287	1.147	1.044	1.174	1.139
192.255	1.133	1.046	1.181	1.149
193.364	1.119	1.037	1.177	1.14
194.292	1.127	1.044	1.173	1.127
195.389	1.13	1.046	1.177	1.134
196.3	1.126	1.041	1.172	1.132
197.402	1.136	1.043	1.171	1.138
198.313	1.102	1.056	1.158	1.13
199.426	1.111	1.056	1.162	1.133
200.342	1.126	1.055	1.176	1.142
Panel F
Cytosolic Ca2+ levels
LD D0	LD D4	LD D5	LD D6
0.114	0.008	0.073	0.036					ANOVA summary					Tukey's multiple comparisons test	Mean Diff.	95.00% CI of diff.	Significant?	Summary	Adjusted P Value
0.066	0.017	0.04	0.072					F	1.503				LD D0 vs. LD D4	0.005335	-0.02666 to 0.03733	No	ns	0.9734	A-B
0.051	0.014	0.062	0.043					P value	0.2125				LD D0 vs. LD D5	-0.01823	-0.04915 to 0.01269	No	ns	0.4267	A-C
0.069	0	0.038	0.06					P value summary	ns				LD D0 vs. LD D6	0.007917	-0.02693 to 0.04276	No	ns	0.9365	A-D
0.099	0.001	0.016	0.03					Significant diff. among means (P < 0.05)?	No
0.159	0.004	0.05	0.168					R square	0.007449
0.181	0.009	0.036	0.162					F (DFn, DFd)	F (3, 601) = 1.503
0.224	0.032	0.042	0.188
0.246	0.08	0.137	0.167
0.498	0.163	0.073	0.096
0.227	0.136	0.04	0.09
0.334	0.025	0.091	0.055
0.379	0	0.115	0.101
0.268	0.011	0.095	0.087
0.223	0.056	0.087	0.092
0.032	0.003	0.065	0.188
0.036	0.043	0.126	0.25
0.179	0.028	0.091	0.096
0.147	0.074	0.189	0.123
0.367	0.03	0.076	0.103
0.413	0.177	0.051	0.201
0.238	0.129	0.069	0.146
0.045	0.148	0.146	0.146
0.061	0.078	0.088	0.13
0.123	0.109	0.07	0.26
0.074	0.077	0.259	0.065
0.052	0.083	0.181	0.082
0.224	0.101	0.038	0.018
0.038	0.21	0.041	0.031
0.03	0.106	0.058	0.243
0.017	0.201	0.065	0.226
0.019	0.186	0.195	0.22
0.044	0.266	0.301	0.184
0.171	0.196	0.1	0.208
0.162	0.338	0.168	0.372
0.209	0.179	0.081	0.133
0.244	0.317	0.052	0.179
0.03	0.248	0.218	0.173
0.024	0.15	0.139	0.232
0.007	0.292	0.121	0.188
0.02	0.089	0.149	0.176
0.016	0.11	0.17	0.095
0.354	0.083	0.089	0.149
0.318	0.058	0.15	0.11
0.353	0.04	0.43	0.153
0.036	0.079	0.273	0.069
0.03	0.159	0.311	0.041
0.022	0.38	0.383	0.028
0.082	0.177	0.344	0.076
0.328	0.431	0.344	0.164
0.107	0.232	0.311	0.067
0.192	0.244	0.112	0.03
0.113	0.282	0.148	0.162
0.161	0.177	0.115	0.195
0.145	0.223	0.18	0.045
0.106	0.327	0.1	0.114
0.037	0.195	0.044	0.04
0.035	0.152	0.097	0.418
0.056	0.049	0.115	0.239
0.15	0.011	0.014	0.287
0.553	0.043	0.074	0.237
0.29	0.098	0.123	0.019
0.303	0.132	0.152	0.025
0.098	0.174	0.105	0.034
0.12	0.14	0.048	0.088
0.162	0.235	0.05	0.028
0.278	0.273	0.1	0.004
0.344	0.299	0.097	0.044
0.302	0.18	0.027	0.066
0.215	0.084	0.074	0.041
0.311	0.104	0.096	0.036
0.304	0.088	0.03	0.018
0.229	0.176	0.141	0.065
0.052	0.25	0.055	0.051
0.056	0.169	0.113	0.074
0.027	0.324	0.073	0.027
0.02	0.254	0.008	0.035
0.02	0.343	0.21	0.008
0.021	0.331	0.126	0.041
0.005	0.136	0.38	0.03
0.015	0.596	0.168	0.089
0.009	0.222	0.12	0.055
0.019	0.242	0.105	0.147
0.084	0.207	0.06	0.1
0.084	0.026	0.072	0.195
0.042	0.06	0.068	0.044
0.036	0.085	0.068	0.227
0.083	0.105	0.098	0.013
0.166	0.009	0.043	0.056
0.158	0.2	0.022	0.48
0.172	0.078	0.366	0.128
0.184	0.106	0.355	0.162
0.146	0.041	0.163	0.041
0.169	0.034	0.313	0.065
0.037	0.032	0.266	0.207
0.281	0.036	0.694	0.109
0.223	0.118	0.477	0.076
0.119	0.079	0.334	0.027
0.256	0.033	0.105	0.094
0.235	0.032	0.039	0.151
0.202	0.04	0.063	0.076
0.232	0.089	0.064	0.085
0.022	0.11	0.281	0.151
0.017	0.016	0.332
0.01	0.016	0.288
0.003	0.005	0.044
0.009	0.001	0.132
0.158	0.009	0.289
0.009	0.013	0.789
0.006	0.037	0.807
0.022	0.07	0.216
0.024	0.114	0.055
0.02	0.02	0.528
0.116	0.018	0.102
0.054	0.008	0.39
0.04	0.253	0.027
0.039	0.085	0.037
0.01	0.095	0.02
0.013	0.177	0.009
0.025	0.021	0.098
0.042	0.064	0.036
0.039	0.073	0.047
0.03	0.106	0.02
0.019	0.011	0.025
0.02	0.073	0.083
0.328	0.074	0.036
0.176	0.116	0.113
0.156	0.013	0.052
0.096	0.008	0.199
0.199	0.009	0.164
0.027	0.06	0.078
0.036	0.091	0.143
0.022	0.09	0.041
0.018	0.042	0.016
0.034		0.186
0.024		0.153
0.319		0.473
0.074		0.001
0.058		0.124
0.068		0.195
0.108		0.017
0.168		0.029
0.181		0.112
0.159		0.078
0.138		0.12
0.187		0.013
0.104		0.075
0.012		0.112
0.162		0.155
0.012		0.125
0.007
0.076
0.189
0.099
0.1
0.088
0.278
0.102
0.022
0.057
0.134
0.332
0.093
0.098
0.195
0.286
0.073
0.267
0.03
0.122
0.121
0.02
0.174
0.081
0.214
0.016
0.193
0.092
0.074
0.185
0.095
0.235
0.045
0.202
0.271
0.247
0.048
0.101
0.232
0.066
0.019
0.054
0.346
0.195
0.093
0.032
0.037
0.224
0.127
0.157
0.039
0.075
0.048
0.038
0.051
0.053
0.132
0.148
0.069
0.106
0.084
0.041
0.104
0.111
0.108
0.176
0.128
0.017
Panel H
Western Blot
	LD D0	LD D4	LD D5	LD D6				ANOVA summary
R1	1	1.20747	1.17303	1.69168				F	4.725				Tukey's multiple comparisons test	Mean Diff.	95.00% CI of diff.	Significant?	Summary
R2	1	1.66869	1.77047	2.06373				P value	0.0351				LD D0 vs. LD D4	-0.4022	-1.072 to 0.2680	No	ns
R3	1	1.33029	1.06291	1.59759				P value summary	*				LD D0 vs. LD D5	-0.3355	-1.006 to 0.3347	No	ns
Mean	1	1.402	1.335	1.784				Significant diff. among means (P < 0.05)?	Yes				LD D0 vs. LD D6	-0.7843	-1.454 to -0.1142	Yes	*
								R square	0.6392
Panel J
Melanin content estimation
	LP	DP						Unpaired t test
R1	69.15	495.25						P value	0.0005
R2	58.85	478.65						P value summary	***
R3	54.2	373.5						Significantly different (P < 0.05)?	Yes
Mean	60.73	449.1						One- or two-tailed P value?	Two-tailed
								t, df	t=10.12, df=4
Panel K
Rhod-2 in LP and DP
Time [s]	LP	DP
0.165	1015.69	1036.44
1.627	1014.51	1035.11
3.017	1017.08	1031.94
4.414	1016.28	1030.27
5.793	1016.11	1027.13
7.185	1016.15	1024.47
8.575	1016.19	1021.09
10.052	1015.27	1020.07
11.521	1017.82	1017.25
12.953	1013.23	1014.53
14.352	1016.47	1011.97
15.755	1013.78	1009.63
17.232	1016.4	1011.03
18.653	1015.3	1009.41
20.045	1015.02	1010.31
21.464	1016.93	1008.18
22.843	1016.08	1009.13
24.282	1013.29	1011.57
25.726	1014.55	1014.22
27.113	1014.02	1018.5
28.487	1016.78	1016.59
29.89	1012.42	1020.46
31.258	1014.18	1023.3
32.639	1012.27	1025.99
34.048	1014.05	1029.98
35.416	1013.89	1032.86
36.788	1013.44	1038.38
38.154	1016.13	1042.56
39.558	1013.43	1049.96
41.027	1015.04	1056.31
42.47	1017.41	1064.29
43.899	1013.21	1071.1
45.266	1017.45	1078.26
46.627	1016.2	1086.99
48.018	1017.63	1100.09
49.45	1017.12	1117
50.815	1016.73	1134.43
52.2	1019.02	1150.77
53.597	1019.2	1162.66
54.976	1021.57	1178.79
56.354	1024	1193.62
57.836	1027.14	1211.91
59.226	1028.55	1229.78
60.598	1030.35	1242.74
62.012	1034.57	1258.31
63.398	1032.38	1272.52
64.813	1033.5	1287.06
66.239	1036.01	1305.47
67.648	1039.09	1327.05
69.051	1038.31	1345.41
70.399	1040.81	1362.22
71.795	1040.65	1384.07
73.193	1040.48	1404.64
74.619	1040.08	1422.07
76.149	1042.58	1444.31
77.571	1039.85	1457.32
79.04	1041.45	1476.8
80.51	1039.73	1488.7
81.921	1039.54	1495.11
83.32	1040.18	1504.86
84.705	1039.05	1515.65
86.109	1036.53	1523.59
87.59	1035.72	1532.83
89.001	1038.7	1535.14
90.429	1036.99	1538.28
91.834	1035.35	1539.84
93.368	1035.47	1543.52
94.736	1033.96	1547.96
96.151	1034.86	1549.18
97.608	1033.02	1550.3
99.025	1035.31	1556.88
100.409	1032.24	1560.62
101.796	1032.68	1559.83
103.211	1033.49	1558.09
104.601	1032.3	1553.57
105.98	1032.07	1550.09
107.4	1029.61	1546.68
108.796	1029.77	1546.26
110.229	1029.17	1545.15
111.613	1029.1	1545.26
113.04	1028.25	1544.28
114.478	1028.02	1543.54
115.881	1026.47	1542.08
117.324	1026.94	1538.72
118.726	1023.5	1536.45
120.093	1026.21	1530.55
121.484	1023.71	1529.46
122.88	1023.34	1531.59
124.319	1022.53	1522.09
125.763	1024.9	1517.64
127.172	1023.42	1516.38
128.576	1021.8	1514.5
129.941	1021.69	1512.48
131.379	1021.2	1509.9
132.829	1021.55	1503.99
134.256	1021.83	1501.2
135.702	1022.54	1502.6
137.128	1022.91	1494.32
138.591	1021.6	1494.91
140.024	1020.83	1486.53
141.456	1020.32	1483.52
142.853	1019.16	1480
144.317	1018.32	1476.17
145.751	1017.6	1471.33
147.168	1018.5	1468.04
148.531	1018.95	1466.68
149.906	1018.5	1462.82
151.316	1016.92	1462.46
152.786	1016.42	1453.69
154.238	1019.13	1449.98
155.635	1018.78	1446.7
157.08	1018.05	1441.18
158.476	1015.52	1436.28
159.839	1015.75	1434.53
161.237	1019.09	1431.64
162.669	1017.86	1429.9
164.133	1016.93	1424.18
165.547	1017.5	1419.81
166.997	1017.89	1417.66
168.387	1016.62	1413.19
169.749	1016.05	1413.23
171.158	1016.51	1408.36
172.577	1017.95	1405.92
174.033	1020.56	1400.6
175.436	1015	1395.81
176.797	1017.4	1394.58
178.217	1017.22	1390.12
179.614	1016.87	1387.53
180.999	1016.62	1386.27
182.383	1015.49	1383.86
183.791	1016.3	1379.58
185.212	1016.05	1379.59
186.555	1016.22	1380.13
187.939	1014.36	1375.4
189.354	1017.45	1375.24
190.769	1014.85	1375.51
192.207	1015.39	1372.49
193.708	1015.35	1372.31
195.11	1015.15	1370.05
196.5	1015.34	1369.31
197.95	1016.82	1364.61
199.371	1015.4	1362.74
200.762	1017.19	1362.39
Panel L
Quantitation of ΔRhod-2 in LP and DP
LP	DP						Unpaired t test
41	39						P value	<0.0001
28	12						P value summary	****
22	68						Significantly different (P < 0.05)?	Yes
18	73						One- or two-tailed P value?	Two-tailed
25	73						t, df	t=5.920, df=213
35	34
50	28
48	14
10	12
28	13
9	32
14	163
13	122
30	99
20	57
61	33
50	28
11	55
43	19
3	30
8	21
7	22
40	16
27	68
49	27
9	25
48	16
54	17
21	17
9	16
32	16
23	19
20	7
35	24
50	37
24	20
128	21
52	38
56	162
78	75
80	82
37	43
56	84
24	102
40	43
50	210
10	117
64	115
33	11
35	134
19	65
17	65
14	22
12	459
10	70
42	9
26	80
12	30
7	32
43	233
19	95
15	143
56	83
23	50
11	169
66	96
13	60
40	90
27	32
40	41
15	276
37	126
61	289
72	68
23	29
25	96
19	45
19	65
11	26
12	128
9	848
8	713
32	722
16	85
24	85
3	145
17	111
11	263
38	538
11	280
38	342
25	287
37	508
13	149
23	315
61	209
58	66
19	303
17	163
5	257
12	136
70
79
106
31
80
52
93
62
27
38
6
98
26
Panel M
Cytosolic Ca2+ levels
Time [s]	LP	DP
0.659	0.447	0.396
2.411	0.445	0.398
4.12	0.456	0.397
5.758	0.459	0.401
7.436	0.454	0.399
9.144	0.447	0.4
10.794	0.447	0.403
12.49	0.452	0.407
14.158	0.446	0.402
15.783	0.444	0.402
17.474	0.448	0.398
19.164	0.444	0.399
20.86	0.444	0.4
22.539	0.441	0.399
24.24	0.445	0.402
25.922	0.449	0.406
27.541	0.444	0.404
29.255	0.444	0.406
30.983	0.444	0.409
32.652	0.45	0.411
34.307	0.445	0.399
35.98	0.447	0.404
37.628	0.444	0.398
39.294	0.445	0.406
40.965	0.443	0.397
42.694	0.443	0.404
44.387	0.445	0.401
46.042	0.448	0.403
47.756	0.459	0.403
49.414	0.459	0.397
51.079	0.466	0.397
52.757	0.461	0.401
54.43	0.464	0.399
56.151	0.465	0.404
57.794	0.475	0.406
59.455	0.481	0.415
61.104	0.478	0.418
62.771	0.475	0.434
64.424	0.471	0.428
66.112	0.477	0.435
67.785	0.476	0.435
69.523	0.478	0.436
71.198	0.48	0.428
72.858	0.481	0.421
74.599	0.482	0.425
76.3	0.479	0.429
77.979	0.479	0.43
79.644	0.482	0.421
81.314	0.481	0.424
82.961	0.48	0.429
84.623	0.479	0.434
86.315	0.475	0.432
88.028	0.482	0.436
89.706	0.49	0.43
91.409	0.492	0.434
93.088	0.485	0.428
94.728	0.478	0.425
96.435	0.476	0.424
98.098	0.475	0.434
99.787	0.484	0.436
101.448	0.482	0.426
103.117	0.479	0.426
104.797	0.476	0.434
106.476	0.473	0.434
108.147	0.479	0.432
109.855	0.472	0.433
111.5	0.474	0.429
113.165	0.471	0.427
114.853	0.472	0.434
116.503	0.474	0.437
118.164	0.471	0.42
119.842	0.477	0.419
121.515	0.478	0.416
123.194	0.48	0.42
124.922	0.471	0.418
126.62	0.482	0.415
128.323	0.469	0.424
130.019	0.475	0.421
131.74	0.477	0.423
133.418	0.476	0.415
135.115	0.475	0.426
136.812	0.468	0.427
138.51	0.467	0.416
140.299	0.467	0.42
141.965	0.472	0.416
143.641	0.471	0.424
145.416	0.472	0.423
147.089	0.471	0.424
148.808	0.474	0.42
150.493	0.472	0.42
152.193	0.472	0.42
153.878	0.468	0.417
155.617	0.463	0.417
157.269	0.462	0.412
158.916	0.468	0.412
160.63	0.461	0.418
162.334	0.458	0.41
164.021	0.461	0.412
165.705	0.465	0.417
167.459	0.463	0.413
169.219	0.46	0.412
170.945	0.463	0.41
172.661	0.463	0.414
174.338	0.464	0.417
176.059	0.465	0.425
177.709	0.466	0.418
179.458	0.454	0.414
181.167	0.454	0.413
182.828	0.457	0.424
184.478	0.457	0.416
186.18	0.457	0.41
187.883	0.458	0.412
189.519	0.465	0.41
191.237	0.456	0.41
193.007	0.463	0.409
194.66	0.469	0.411
196.31	0.464	0.421
197.969	0.46	0.415
199.664	0.45	0.408
201.395	0.449	0.41
Panel N
Cytosolic Ca2+ levels
	LP	DP					Unpaired t test
	0.004	0.108					P value	0.6487
	0.001	0.03					P value summary	ns
	0.004	0.023					Significantly different (P < 0.05)?	No
	0.012	0.005					One- or two-tailed P value?	Two-tailed
	0.031	0.065					t, df	t=0.4561, df=302
	0.067	0.043
	0.023	0.021
	0.02	0.031
	0.069	0.048
	0.029	0.112
	0.005	0.086
	0.013	0.068
	0.008	0.088
	0.012	0.07
	0.039	0.133
	0.059	0.122
	0.064	0.024
	0.045	0.045
	0.05	0.003
	0.048	0.003
	0.068	0.007
	0.06	0.008
	0.069	0.002
	0.108	0.06
	0.083	0.115
	0.077	0.117
	0.103	0.035
	0.098	0.023
	0.063	0.049
	0.05	0.004
	0.044	0.002
	0.006	0.142
	0.026	0.003
	0.022	0.13
	0.004	0.085
	0.039	0.119
	0.026	0.098
	0.062	0.113
	0.063	0.058
	0.067	0
	0.087	0.002
	0.063	0.031
	0.081	0.001
	0.07	0.05
	0.048	0.003
	0.066	0.142
	0.053	0.121
	0.046	0.046
	0.081	0.087
	0.072	0.043
	0.066	0.026
	0.043	0.007
	0.06	0.032
	0.019	0.039
	0.028	0.027
	0.03	0.062
	0.009	0.051
	0.004	0.011
	0.007	0.025
	0.005	0.038
	0.009	0.031
	0.01	0.029
	0.019	0.051
	0.031	0.014
	0.041	0.01
	0.04	0.008
	0.031	0.023
	0.01	0.013
	0.004	0.06
	0.007	0.034
	0.018	0.036
	0.039	0.043
	0.04	0.049
	0.046	0.05
	0.004	0.025
	0.001	0.007
	0.012	0.012
	0.006	0.004
	0.044	0.009
	0.059	0.012
	0.064	0.04
	0.032	0.03
	0.009	0.011
	0.021	0.028
	0.034	0.01
	0.047	0.03
	0.015	0.05
	0.012	0.008
	0.003	0.016
	0.004	0.005
	0.024	0.036
	0.004	0.015
	0.013	0.01
	0.033	0.005
	0.029	0.044
	0.05	0.039
	0.074	0.032
	0.058	0.07
	0.047	0.015
	0.06	0.016
	0.024	0.008
	0.003	0.018
	0	0.008
	0.073	0.004
	0.061	0.002
	0.041	0.001
	0.015	0.001
	0.034	0.001
	0.047	0.028
		0
		0.014
		0
		0.012
		0.007
		0.033
		0.011
		0.038
		0.004
		0.026
		0.004
		0.002
		0.001
		0.008
		0.011
		0.02
		0.014
		0.013
		0.008
		0.02
		0.001
		0.001
		0.003
		0.001
		0
		0.009
		0.011
		0.009
		0.022
		0.017
		0.017
		0.035
		0.036
		0.006
		0.004
		0.033
		0.032
		0.047
		0.048
		0.027
		0.001
		0
		0.08
		0.069
		0.014
		0.007
		0.013
		0.083
		0.1
		0.07
		0.018
		0.066
		0.028
		0.085
		0.027
		0.023
		0.079
		0.026
		0.023
		0.017
		0.075
		0.017
		0.037
		0.008
		0.002
		0.072
		0.042
		0.04
		0.003
		0.027
		0.013
		0.08
		0.079
		0.112
		0.067
		0.197
		0.003
		0.071
		0.074
		0.044
		0.091
		0.084
		0.008
		0.001
		0.017
		0.008
Panel P
Western Blot
	LP	DP				One sample t test	Sample difference has zero SD
R1	1	2.98697				t, df		t=5.249, df=2
R2	1	2				P value (two tailed)		0.0344
R3	1	2.5				P value summary		*
						Significant (alpha=0.05)?		Yes

## Sheet: Figure 2
Figure 2 Data quantitation
Panel C
Mitochondrial Ca2+ uptake
Time [s]	siNT	siMCU
1.066	392.57	387.1
2.07	390.34	386.9
3.063	392.38	386.63
4.067	391.05	386.59
5.072	390.09	386.44
6.064	389.71	386.48
7.063	389.31	386.02
8.068	389.75	385.92
9.062	389.31	385.54
10.067	389.49	385.38
11.067	389.52	385.83
12.066	389.82	385.75
13.065	390	385.56
14.07	389.68	385.74
15.063	389.94	385.35
16.063	390.01	385.12
17.068	390.14	385.19
18.066	390.2	384.37
19.065	390.5	384.84
20.063	390.16	384.91
21.062	390.3	384.28
22.067	390.56	384.52
23.066	390.51	384.94
24.065	390.93	384.79
25.069	390.79	384.67
26.063	391.1	384.61
27.062	391.13	384.96
28.067	391.32	384.63
29.066	391.53	384.55
30.064	390.89	384.38
31.068	391.27	384.55
32.068	391.24	384.48
33.064	391.38	384.06
34.063	391.7	383.98
35.068	390.91	384.24
36.061	391.32	383.94
37.065	391.07	384.04
38.063	391.38	383.33
39.067	392.5	383.42
40.065	392.99	383.27
41.064	394.75	383.16
42.068	395.58	383.37
43.066	397.14	383.49
44.065	399.2	382.64
45.069	400.9	382.02
46.061	403.59	382.21
47.065	406.16	382.52
48.063	408.4	383.42
49.067	411.55	384.62
50.066	414.18	385.72
51.076	416.67	387.1
52.062	419.13	388.26
53.066	420.7	389.06
54.064	422.69	390.28
55.062	424.98	391.34
56.067	426.3	393.12
57.066	427.62	394.14
58.063	429.98	396.47
59.062	431.62	397.73
60.067	433.35	399.1
61.065	435.05	400.5
62.063	436.09	402.25
63.068	437.99	403.38
64.066	439.64	404.92
65.065	441.5	406.43
66.064	442.48	407.81
67.063	443.75	409.3
68.067	445.51	410.48
69.064	446.81	411.14
70.062	447.8	412.34
71.066	448.55	413.37
72.066	449.55	414.29
73.064	450.54	415.04
74.063	451.85	416.45
75.063	452.69	416.79
76.061	453.51	417.79
77.066	453.91	419.38
78.066	454.89	419.86
79.064	455.1	420.78
80.063	455.7	421.54
81.063	455.99	421.54
82.067	456.54	422
83.061	457.24	422.43
84.065	457.32	422.07
85.063	457.72	421.76
86.062	459.28	421.82
87.062	459.27	421.92
88.065	459.58	421.62
89.064	460.26	421.4
90.064	460.62	420.72
91.063	459.87	420.53
92.061	459.81	419.55
93.069	459.45	419.19
94.062	459.12	418.33
95.066	458.67	417.14
96.065	458.31	415.86
97.065	458.2	415.34
98.063	458.36	414.06
99.063	457.47	413.78
100.067	456.6	412.38
Panel D
Mitochondrial Ca2+ uptake
Time [s]	siNT	siMCU
0	432.06	451.69
0.996	431.13	449.4
1.994	430.38	448.27
2.993	430.61	446.74
3.996	432.18	444.2
4.995	431.96	444.56
5.994	432.59	443.52
6.993	433.52	442.99
7.997	433.12	441.67
8.996	432.9	440.72
9.994	433.89	441.29
10.993	434.96	440.86
11.992	434.72	440.19
12.996	435.28	437.87
13.995	435.04	436.1
14.993	433.49	436.01
15.992	433.5	436.63
16.996	433.08	436.37
17.995	433.35	437.88
18.993	431.94	436.68
19.992	431.8	437.34
20.996	432.68	435.74
21.995	432.64	435.35
22.992	432.3	435.64
23.991	433.79	433.73
24.996	432.54	432.72
25.994	431.07	433.39
26.993	431.06	432.78
27.997	432.11	432.96
28.995	434.99	433.8
29.994	434.98	434.36
30.992	436.77	433.56
31.991	435.46	434.82
32.995	435.54	435.25
33.993	436.72	435.9
34.992	437.49	435.55
35.996	437.76	435.41
36.995	437.86	435.03
37.994	436.71	437.77
38.993	434.96	437.45
39.993	432.49	436.58
40.991	431.45	436.42
41.996	431.17	437.72
42.994	431.4	436.77
43.993	429.97	435.3
44.992	429.23	434.11
45.991	431.11	434.49
46.991	431.06	434.3
47.996	432.61	433.34
48.994	433.47	432.92
49.992	435.05	433.51
50.991	432.41	434.96
51.995	432.32	437.23
52.993	431.48	437.34
53.992	429.22	439.15
54.991	428.77	437.46
55.995	429.05	436.92
56.994	428.2	438.7
57.993	428.01	439.06
58.992	428.62	440.37
59.99	427.57	440.44
60.994	427.98	442.13
61.993	427.33	441.49
62.991	427.66	441.83
63.994	426.33	441.38
64.993	427.59	440.25
65.993	427.05	440.49
66.997	428.26	439.64
67.994	428.89	439.8
68.992	429.06	438.92
69.991	429.15	437.28
70.995	429.31	435.39
71.994	430.23	434.44
72.993	429.29	433.61
73.992	429.14	432.99
74.995	428.85	432.12
75.994	428.24	431.65
76.992	429.05	431.6
77.991	428.01	432.73
78.996	427.01	433.48
79.995	427.53	434.68
80.995	428.1	434.23
81.994	427.82	435.14
82.991	427.97	433.23
83.995	427.97	433.45
84.994	427.81	436.36
85.992	427.32	436.37
86.991	427.8	436.41
87.99	427.77	435.96
88.995	427.91	436.73
89.993	427.85	436.91
90.992	427.7	436.95
91.996	428.72	438.19
92.994	429.12	437.92
93.993	428.8	439.02
94.991	429.19	440.46
95.996	429.58	440.03
96.995	428.95	439.74
97.994	428.82	439.02
98.992	428.68	439.62
99.992	428.17	438.78
100.991	427.68	438.85
101.995	428.54	438.65
102.993	428.81	437.27
103.991	428.42	437.11
104.995	429.44	437.99
105.994	429.5	438.99
106.993	429.63	441.96
107.992	428.42	441.97
108.99	427.7	442.82
109.995	426.13	443.56
110.994	426.81	445.12
111.992	428.54	444.88
112.991	428.57	447.63
113.995	428.71	446.15
114.993	429.72	444.76
115.991	429.67	443.86
116.995	430.49	441.71
117.993	428.99	443.14
118.992	428.25	444.63
119.996	428.79	446.5
120.993	430.2	445.5
121.993	429.96	446.76
122.992	430.59	447.71
123.99	431.25	449.85
124.994	430.75	450.08
125.991	429.58	449.52
126.995	429.91	449.14
127.994	429.98	449.76
128.991	429.85	448.34
129.996	429.93	446.31
130.996	429.61	445.34
131.993	429.56	445.19
132.992	430.31	442.07
133.991	431.14	444.52
134.991	429.9	444.43
135.995	429	444.02
136.993	428.85	446.7
137.991	428.09	447.54
138.995	428.1	447.91
139.994	426.8	448.12
140.992	428.09	448.52
141.991	428.2	449.55
142.994	428.46	449.16
143.992	430.06	448.54
144.991	430.72	448.89
145.994	431.08	449.87
146.994	432.84	448.58
147.993	433.9	447.99
148.992	433.24	446.27
149.991	433.4	446.83
150.995	432.15	445.96
151.993	431.26	445.51
152.993	431.98	446.22
153.991	431.17	445.36
154.99	432.39	444.13
155.993	433.45	444.79
156.992	434.86	443.31
157.99	435.05	442.53
158.994	436.61	443.77
159.992	435.93	444.49
160.991	437.14	444.23
161.994	438.37	444.23
162.992	439.32	444.13
163.991	441.46	443.32
164.994	442.27	443.15
165.993	444.42	443.59
166.992	446.01	444.02
167.99	448.73	443.92
168.994	449.69	444.15
169.992	449.34	444.12
170.991	449.16	444.51
171.995	449.29	443.51
172.993	448.76	443.23
173.992	447.71	443.63
174.99	446.67	443.19
175.994	444.29	443.43
176.993	443.44	445.1
177.991	442.33	445.71
178.989	441.7	445.09
179.994	441.99	446.39
180.993	441.43	445.39
181.991	440.49	444.79
182.991	440.76	445.64
183.995	441.07	446.39
184.993	441.88	446.59
185.992	441.02	445.72
186.99	441.45	445.75
187.995	441.19	446.21
188.994	442.07	445.57
189.992	442.47	444.66
190.99	442.63	445.57
191.993	444.5	445.84
192.992	446.4	446.05
193.991	446.1	445.55
194.989	445.11	444.28
195.993	445.28	444.28
196.991	447.2	444.4
197.994	448.3	444.78
198.993	449	443.28
199.992	449.76	441.83
200.991	448.78	438.91
201.99	448.62	440.64
202.991	447.31	441.6
203.99	447.18	438.28
204.989	447.69	439.08
205.993	448.09	439.8
206.992	447.46	439.2
207.991	446.62	437.55
208.99	446.15	436.23
209.99	446.7	436.65
210.989	447.73	436.21
211.993	448.24	436.04
212.992	448.86	438.54
213.991	450.93	439.4
214.99	450.14	441.2
215.99	451.16	442.04
216.993	452.84	440.35
217.992	454.19	439.88
218.99	451.73	439.82
219.989	452.83	438.85
220.993	453.25	438.43
221.992	452.98	439.46
222.99	451.21	440.57
223.994	452.46	440.42
224.993	451.94	441.66
225.991	452.16	441.62
226.99	451.32	442.01
227.989	450.95	442.36
228.993	450.8	441.76
229.992	450.04	442.29
230.99	450.81	441.62
231.994	451.01	443.22
232.993	453.1	443.45
233.991	452.47	443.93
234.99	453.83	445.05
235.99	453.67	444.5
236.994	456.31	444.69
237.992	455.74	446.76
238.991	456.84	449.56
239.99	457.67	448.5
240.994	455.77	448.88
241.993	455.03	448.45
242.991	454.41	448.82
243.99	454.54	448.93
244.994	454.01	451.53
245.992	455.1	450.73
246.99	454.85	450.32
247.994	455.25	449.83
248.992	456.97	450.55
249.99	456.53	452.61
250.994	457.77	451.82
251.993	457.25	453.09
252.992	458.71	451.82
253.99	459.28	452.07
254.989	459.89	448.65
255.994	459.6	449.14
256.993	461.17	449.28
257.99	461.93	449.28
258.989	462.71	449.82
259.994	463.92	450.16
260.992	464.03	449.49
261.992	462.78	452.29
262.991	463.69	451.47
263.988	461.82	450.74
264.993	464.8	448.16
265.991	467.78	450.31
266.989	469.53	450.35
267.988	468.38	449.21
268.991	469.63	449.47
269.99	468.6	448.05
270.989	466.66	448.18
271.989	466.1	449.54
272.988	466.53	449.59
273.992	468.4	450.1
274.992	468.24	451.16
275.992	469.54	451.2
276.99	469	450.54
277.99	468.2	450.58
278.993	468.28	450.94
279.991	467.73	450.36
280.99	469.48	450.41
281.988	468.98	451
282.988	469.8	451.36
283.992	468.5	450.42
284.991	470.15	451.94
285.989	468.72	454.28
286.988	467.71	454.69
287.992	468.31	454.19
288.99	470.03	454.29
289.989	469.85	455.48
290.988	471.25	455.53
291.993	471.84	453.78
292.992	472.05	453.24
293.991	473.77	453.48
294.989	473.94	454.52
295.989	473.97	453.88
296.989	474.78	454.57
297.988	475.71	455.77
298.993	475.75	455.2
299.993	475.53	455.21
300.991	473.09	454.24
301.99	471.74	453.67
302.989	471.77	454.72
303.988	472.72	454.82
304.993	473.04	452.09
305.991	472.66	452.24
306.989	473.1	452.92
307.987	471.86	454.18
308.991	471.13	454.11
309.99	472.49	455.06
310.988	471.74	453.81
311.993	474.66	454.62
312.991	472.09	453.26
313.988	473.21	455.03
314.988	471.95	455.81
315.993	471.64	455.67
316.991	472.36	456.12
317.991	471.82	455.78
318.989	471.71	456.41
319.987	472.29	456.26
320.99	472.89	456.02
321.989	473.57	455.04
322.988	474.23	456.38
323.99	471.06	455.51
324.99	472.46	455.3
325.988	471.44	456.16
326.988	470.61	455.81
327.987	469.98	456.77
328.991	470.13	457.39
329.989	471.11	458.44
330.988	471.93	460.6
331.988	472.58	460.57
332.991	470.94	460.47
333.991	472.45	462.16
334.99	471.04	461.71
335.988	470.39	463.08
336.992	470	461.82
337.991	469.97	460.83
338.99	473.29	460.15
339.99	471.98	459.86
340.989	471.58	460.64
341.988	471.14	460.54
342.988	469.99	458.71
343.987	470.45	458.04
344.991	470.7	458.38
345.99	470.29	459.36
346.989	470.77	459.79
347.988	471.53	458.96
348.993	470.96	461.03
349.991	472.1	460.37
350.99	473.18	459.5
351.989	474.59	458.3
352.987	476.05	459.53
353.991	474.98	459.81
354.99	474.29	457.54
355.989	475.29	457.77
356.988	474.94	458.21
357.988	475.19	460.43
358.992	475.48	459.89
359.99	475.08	459.65
360.988	475.59	458.84
361.992	476.12	459.28
362.99	477.6	459.49
363.989	476.52	458.53
364.993	475.44	458.29
365.992	476.32	460.19
366.99	477.91	461.08
367.989	479.63	462.75
368.988	478.24	463.18
369.987	478.32	464.52
370.992	478.14	464.21
371.991	477.89	463.72
372.989	479.07	464.26
373.992	479.55	461.51
374.991	479.82	462.24
375.992	478.47	463.25
376.99	479.58	462.12
377.987	480.32	463.51
378.986	481.1	463.04
379.991	483.18	464.96
380.991	482.93	464.81
381.99	484.17	466.03
382.99	482.99	464.89
383.991	482.98	464.64
384.99	482.44	465.87
385.989	483.11	466.09
386.987	488.8	466.26
387.991	487.83	467.72
388.991	488	468.38
389.99	488.92	468.35
390.988	486.82	468.84
391.989	487.45	468.89
392.987	488.94	469.32
393.99	488.62	469.66
394.989	491.12	470.38
395.988	489.38	469.64
396.987	489.53	467.2
397.99	489.67	465.82
398.989	488.73	465.05
399.987	488.34	464.49
400.986	488.58	461.99
401.99	487.81	461.61
402.989	488.48	460
403.988	488.67	459.77
404.986	487.82	459.97
405.99	488.64	461.33
406.99	488.68	460.09
407.988	489.82	460.84
408.986	489.24	459.4
409.991	489.87	458.5
410.989	490.87	457.92
411.988	491.41	458.46
412.987	491.1	457.97
413.986	490.38	456.46
414.991	492.94	460.59
415.99	492.57	457.16
416.988	491.75	459.12
417.987	492.52	458.96
418.986	492.71	458.75
419.992	492.97	459.3
420.99	494.78	457.58
421.988	495.06	457.87
422.987	496.85	458.45
423.991	496.17	460
424.989	496.49	460.16
425.989	496.09	460.23
426.987	495.17	460.69
427.986	494.74	460.71
428.99	495.3	461.16
429.989	496.15	461.22
430.987	497.24	460.61
431.991	496.9	461.32
432.989	498.56	460.68
433.987	497.02	460.32
434.992	496.8	460.69
435.99	495.76	461.26
436.989	495.71	461.77
437.988	495.15	461.13
438.987	493.89	463.77
439.986	494.66	461.79
440.99	497.04	461.21
441.988	498.05	460.48
442.988	498.15	461.89
443.989	501.21	460.47
444.987	501.98	460.34
445.986	499.25	460.02
446.991	499.15	462.33
447.988	499.47	462.73
448.986	499.03	464.69
449.991	498.12	464.85
450.99	497.18	464.03
451.989	497.27	465.3
452.989	499.41	466.12
453.988	499.49	465.3
454.987	499.77	464.46
455.986	500.61	462.88
456.99	500.29	466.52
457.988	501.05	465.56
458.988	500.05	464.26
459.987	499.52	462.44
460.987	499.68	463.14
461.985	501.17	465.62
462.99	499.94	463.92
463.989	500.52	463.03
464.988	498.2	463.31
465.987	498.69	463.9
466.986	497.92	464.92
467.989	497.88	466.23
468.987	497.7	464.65
469.991	499.64	464.71
470.99	501.45	463.72
471.988	502.99	463.81
472.987	502.64	465.71
473.986	500.81	467
474.99	500.75	468.64
475.988	500.78	467.63
476.987	499.55	467.84
477.986	501.06	468.46
478.99	504.03	467.84
479.988	503.47	469.33
480.986	502.59	471.68
481.99	503.48	476.59
482.988	503.2	475.66
483.986	502.55	475.24
484.99	501.75	475.97
485.988	503.42	474.03
486.988	502	473.98
487.986	503.56	474.19
488.986	507.74	473.76
489.99	505.54	473.91
490.989	508.39	472.95
491.988	509.11	473.56
492.988	510.86	472.96
493.987	511.48	471.35
494.985	512.06	472.07
495.991	512.76	473.41
496.989	511.9	471.61
497.987	510.34	470.76
498.991	510.98	470.3
499.99	512.41	470.29
500.989	513.77	469.72
501.986	514.82	471.44
502.99	514.5	472.41
503.987	513.24	472.36
504.985	513.2	471.58
505.99	515.64	471.59
506.988	514.36	469.96
507.989	514.94	468.83
508.986	513.54	468.49
509.985	516.67	467.36
510.989	515.13	468.37
511.992	515.27	468.22
512.99	514.26	468.3
513.989	513.8	468.85
514.987	513.95	467.2
515.986	513.51	466.19
516.989	513.51	465.52
517.987	516.55	466.6
518.986	519.98	466.01
519.989	516.77	466.19
520.988	514.85	468.75
521.987	517.71	470.19
522.985	516.95	469.85
523.99	517.25	469.3
524.989	516.33	469.86
525.988	516.63	469.76
526.987	517.43	470.24
527.985	517.72	475.64
528.989	517.37	470.43
529.988	518.47	471.29
530.986	519.23	469.6
531.986	519.91	467.59
532.985	519.34	465.5
533.984	521.52	464.49
534.988	520.02	464.88
535.987	519.11	463.04
536.986	519.1	464.24
537.99	519.65	462.58
538.989	518.23	462.45
539.988	517.69	462.04
540.986	517.91	462.12
541.985	517.92	462.37
542.989	517.51	461.32
543.987	518.56	459.61
544.987	520.99	461.1
545.986	521.22	460.61
546.99	521.72	460.49
547.989	520.82	461.63
548.987	519.97	461.95
549.985	518.97	462.06
550.989	518.28	458.92
551.987	519.99	461.63
552.985	519.5	462.32
553.989	519.32	462.39
554.987	519.45	460.88
555.985	517.65	462.47
556.984	518.31	463.49
557.99	517.39	463.86
558.989	516.18	464.34
559.989	516.39	464.17
560.988	517.61	464.24
561.986	517.53	465.21
562.985	517.57	464.97
563.987	517.47	465.71
564.985	517.5	464.73
565.988	517.02	464.36
566.987	518.92	464.58
567.985	518.64	464.64
568.984	518.14	464.39
569.989	518.48	465.37
570.986	519.7	465.37
571.985	519.12	467.43
572.988	518.78	466.65
573.987	519.84	463.77
574.986	518.09	466.7
575.985	519.32	466.92
576.989	519.54	467.9
577.988	518.8	468.86
578.987	518.4	470.63
579.985	522.28	471.66
580.984	522.82	473.27
581.987	521.06	472.31
582.986	521.4	471.29
583.985	522.47	472.51
584.984	522.06	472.07
585.988	523.56	471.86
586.987	523.41	472.58
587.986	524.52	472.56
588.984	524.89	473.94
589.988	526.9	471.74
590.987	526.58	470.68
591.985	527.75	468.38
592.989	528.28	471.63
593.988	531.27	468.05
594.986	529.41	465.43
595.985	529.58	463.68
596.984	529.74	462.25
597.989	529.4	461.55
598.987	530.61	459.26
599.986	528.56	459.28
600.985	530.31	459.72
601.985	528.41	460.3
602.988	527.19	461.25
603.987	526.6	462.05
604.985	527.6	461.15
605.99	527.08	462.23
606.988	528.23	463.18
607.986	529.63	461.62
608.984	528.46	462.96
609.989	528.57	463.37
610.987	528	463.76
611.986	526.79	463.87
612.985	526.25	463.06
613.984	525.27	463.32
614.988	525.59	462.93
615.988	525.23	463.04
616.986	524.64	461.56
617.985	524.61	463.1
618.989	523.12	463.85
619.987	524.1	463.7
620.986	523.19	463.15
621.985	524.18	463.73
622.988	523.09	462.48
623.984	523.64	462.16
624.983	524.42	459.78
625.987	524.03	460.51
626.986	525.74	458.58
627.985	525.94	458.66
628.989	525.2	458.84
629.986	525.65	457.13
630.985	526.43	453.2
631.984	526.55	451.8
632.983	526.31	450.2
633.987	525.42	449.82
634.986	525.66	449.12
635.984	524.87	449.53
636.988	523.33	449.7
637.985	524.35	450.59
638.984	524.29	450.61
639.984	523.89	451.58
640.983	522.25	453.36
641.987	523.9	455.45
642.985	523.73	455.16
643.984	525.19	454.42
644.988	523.56	455.12
645.987	523.22	453.99
646.986	526.54	454.35
647.985	524.54	453.45
648.984	523.56	450.81
649.983	521.31	451.38
650.987	521.33	451.02
651.986	520.37	449.69
652.985	519.57	448.2
653.984	518.82	448.96
654.983	518.84	447.66
655.987	519.06	448.65
656.985	518.73	447.53
657.985	519.55	448.44
658.983	519.11	447.78
659.987	518.6	448.9
660.986	519.18	449.94
661.984	519.18	450.46
662.983	519.55	450.57
663.983	518.35	452.19
664.988	519.22	451.87
665.987	518.86	451.87
666.985	518.81	451.04
667.989	517.31	451.3
668.987	518.5	452.26
669.985	517.24	451.14
670.984	516.8	452.93
671.988	517.33	452.63
672.987	517.42	450.8
673.986	517.23	449.66
674.984	517.53	450.3
675.983	517.77	452.88
676.987	519.24	452.83
677.985	520.19	452.51
678.983	520.06	451.81
679.988	519.34	452.41
680.985	520.92	451.41
681.984	520.51	450.17
682.983	519.2	449.42
683.986	518.29	450.62
684.984	519.29	449.66
685.988	518.72	448.35
686.986	519.48	447.84
687.985	518.44	446.55
688.983	518.69	445.85
689.988	518.42	445.7
690.985	519.32	446.57
691.985	518.36	444.95
692.987	516.64	445.74
693.987	515.51	445.87
694.987	515.95	444.8
695.986	515.49	444.55
696.983	516.41	445.14
697.988	515.4	444.29
698.986	515.73	443.5
699.988	516.6	444.5
700.983	517.39	446.22
701.987	517.84	444.34
702.986	517.53	445.05
703.984	520.16	445.93
704.988	518.61	445.39
705.986	519.33	444.36
706.986	518.22	444.29
707.986	517.89	444.96
708.985	517.9	446.08
709.984	515.53	446.91
710.984	516.55	445.99
711.983	516.33	445.69
712.983	514.54	444.12
713.983	514.32	441.72
714.987	515.49	442.93
715.985	514.2	442.69
716.984	515.25	441.82
717.982	514.52	442.65
718.986	513.78	442.23
719.99	514.21	444.43
720.983	514.49	445.43
Panel E
Mitochondrial Ca2+ uptake
	siNT	siMCU				Unpaired t test
	243	17				P value	<0.0001
	227	63				P value summary	****
	348	39				Significantly different (P < 0.05)?	Yes
	334	33				One- or two-tailed P value?	Two-tailed
	430	13				t, df	t=4.376, df=193
	630	47
	202	39
	98	18
	149	8
	204	54
	219	35
	245	89
	249	18
	477	158
	144	94
	171	191
	179	75
	224	71
	112	42
	135	52
	196	99
	174	141
	353	54
	137	75
	104	141
	52	347
	77	177
	172	156
	334	193
	197	285
	269	703
	303	236
	266	319
	265	566
	240	593
	234	549
	396	228
	100	69
	99	36
	874	56
	417	93
	399	117
	511	57
	660	83
	506	213
	739	252
	437	200
	733	268
	580	272
	366	280
	331	379
	322	331
	294	512
	717	417
	519	843
	545	540
	258	288
	474	126
	371	229
	336	297
	258	27
	111	44
	206	62
	296	26
	425	0
	494	0
	391	0
	212	15
	167	3
	161	0
	342	95
	312	69
	199	0
	572	93
	299	131
	336	0
	451	0
	219	0
	323	169
	176	101
	117	123
	114	73
	134	154
	46	120
	118	44
	147	33
	43
	66
	19
	68
	35
	48
	32
	220
	226
	153
	92
	162
	175
	119
	131
	224
	97
	251
	282
	391
	20
	94
	22
Panel F
Mitochondrial Ca2+ uptake
	siNT	siMCU					Unpaired t test
	109	10					P value	0.0002
	191	42					P value summary	***
	66	10					Significantly different (P < 0.05)?	Yes
	110	31					One- or two-tailed P value?	Two-tailed
	105	65					t, df	t=3.754, df=174
	92	21
	110	36
	103	17
	71	14
	76	3
	74	26
	38	29
	53	15
	252	15
	23	24
	31	15
	11	67
	31	23
	27	49
	86	30
	88	30
	36	27
	40	45
	33	39
	15	55
	13	22
	24	61
	31	84
	20	61
	15	23
	26	70
	45	18
	48	11
	35	32
	12	41
	19	18
	27	17
	30	29
	22	35
	44	36
	28	12
	19	10
	9	40
	14	8
	7	18
	12	93
	15	33
	9	40
	33	23
	42	75
	33	9
	38	18
	71	14
	71	13
	48	4
	22	6
	82	35
	40	1
	37	15
	54	21
	43	7
	53	1
	13	3
	14	2
	9	17
	19	3
	5	2
	11	1
	13	17
	9	17
	36	9
	27	5
	7	12
	7	15
	62	19
	11	1
	32	12
	2	5
	14	8
	19	14
	15	5
	12	8
	55
	84
	125
	90
	10
	5
	28
	57
	42
	48
	24
	11
Panel H
Melanin content estimation						One sample t test	Sample difference has zero SD
	siNT	siMCU				t, df		t=3.615, df=4
R1	100	88.8889				P value (two tailed)		0.0224
R2	100	87.8049				P value summary		*
R3	100	93.4066				Significant (alpha=0.05)?		Yes
R4	100	68.0928
R5	100	82.9269
Mean	100	84.22
Panel J
Melanin content estimation
	pcDNA+αMSH	MCU OE+αMSH				Unpaired t test
R1	100	175				P value	0.0491
R2	100	116.667				P value summary	*
R3	100	150				Significantly different (P < 0.05)?	Yes
Mean	100	147.2				One- or two-tailed P value?	Two-tailed
						t, df	t=2.795, df=4
Panel L
qRT–PCR analysis
	siNT	siMCUb				One sample t test	Sample difference has zero SD
R1	1	0.2909				t, df		t=34.61, df=3
R2	1	0.1978				P value (two tailed)		<0.0001
R3	1	0.2298				P value summary		****
R4	1	0.1949				Significant (alpha=0.05)?		Yes
Mean	1	0.2284
Panel M
Mitochondrial Ca2+ uptake
Time [s]	siNT	siMCUb
1.066	424.83	442.33
2.07	423.64	442.28
3.063	423.62	442.55
4.067	423.01	442.6
5.072	422.25	442
6.064	421.99	441.14
7.063	421.96	440.6
8.068	420.98	440.82
9.062	420.52	440.3
10.067	420.02	438.93
11.067	419.24	438.61
12.066	419.53	438.72
13.065	419.26	437.47
14.07	418.75	437.39
15.063	418.08	437.15
16.063	417.87	436.7
17.068	416.72	436.76
18.066	416.68	437.21
19.065	415.57	436.58
20.063	414.57	435.58
21.062	414.75	435.18
22.067	413.76	434.62
23.066	404.88	434.27
24.065	395.07	430
25.069	396.44	421.94
26.063	400.69	423.62
27.062	405.56	424.5
28.067	409.66	422.88
29.066	413.3	424.74
30.064	417.88	427.4
31.068	421.46	430.99
32.068	426.08	433.83
33.064	430.19	437.28
34.063	433.77	442.46
35.068	437.03	447.28
36.061	440.27	452.66
37.065	443.31	458.29
38.063	445.56	462.59
39.067	448.04	466.32
40.065	450.46	470.72
41.064	453.05	475.05
42.068	454.96	479.55
43.066	458.26	484.08
44.065	460.33	487.45
45.069	462.6	490.94
46.061	465.92	494.02
47.065	467.8	497.43
48.063	469.81	500.32
49.067	470.79	503.25
50.066	473.03	505.11
51.076	474.57	508.05
52.062	475.37	510.59
53.066	476.62	512.16
54.064	478.16	513.97
55.062	477.72	515.65
56.067	478.42	517.09
57.066	479.59	518.75
58.063	480.11	519.23
59.062	479.74	520.33
60.067	480.34	520.82
61.065	479.92	521.76
62.063	480.6	522.88
63.068	479.61	523.56
64.066	479.64	523.93
65.065	479.58	524.4
66.064	478.93	525.32
67.063	478.08	525.98
68.067	477.96	525.52
69.064	476.73	526.19
70.062	476.62	526.51
71.066	476.19	526.86
72.066	475.81	528.15
73.064	475.55	526.67
74.063	475.35	527.33
75.063	475.02	526.84
76.061	474.29	527.16
77.066	474.34	526.28
78.066	473.62	526.66
79.064	473.47	526.43
80.063	472.7	525.95
81.063	472.39	526.58
82.067	471.54	526.68
83.061	470.96	526.2
84.065	470.32	525.17
85.063	469.74	524.59
86.062	469.5	524.77
87.062	468.81	522.99
88.065	468.68	522.45
89.064	467.44	522.49
90.064	467.5	521.56
91.063	467.33	520.12
92.061	466.71	519.54
93.069	465.95	518.74
94.062	465.21	517.65
95.066	463.75	516.26
96.065	463.91	515.17
97.065	462.4	514.19
98.063	461.67	513.27
99.063	460.12	512.66
100.067	459.44	511.73
Panel N
Mitochondrial Ca2+ uptake
Time [s]	siNT	siMCUb
0	903.46	918.17
0.945	902.9	915.32
1.943	900.32	914.88
2.941	893.07	909.4
3.94	887.43	910.41
4.944	890.18	908.12
5.942	888.25	904.77
6.941	885.22	906.33
7.94	884.81	906.68
8.944	885.88	901.96
9.943	886.72	897.7
10.943	881.65	900.66
11.941	880.25	902.41
12.94	880.18	903.03
13.939	879.4	903.19
14.943	878.39	904.9
15.942	878.66	904.33
16.941	878.72	906.91
17.94	880.74	908.02
18.939	880.83	906.02
19.943	879.25	903.56
20.941	880.68	904.21
21.94	880.17	909.09
22.944	882.12	911.31
23.943	880.37	910.58
24.941	881.07	908.4
25.941	880.19	909.65
26.945	878.6	911.3
27.943	876.26	911.77
28.942	872.45	913.97
29.94	869.57	915.45
30.944	868.86	913.66
31.944	866.49	911.52
32.942	866.46	909.99
33.94	868.1	906.17
34.939	867.72	904.37
35.943	866.37	905.01
36.941	869.7	904.47
37.941	873.16	902.33
38.945	873.75	900.71
39.944	875.42	900.14
40.943	877.16	898.3
41.943	875.91	900.6
42.941	874.76	896.8
43.941	875.14	895.81
44.945	876.61	897.4
45.944	877.15	900.89
46.941	875.07	907.97
47.949	875.14	911.54
48.943	877.96	910.85
49.94	883.11	913.01
50.941	881.81	910.09
51.944	884.12	910.37
52.943	886.41	913.72
53.94	889.03	918.77
54.94	889.1	919.9
55.943	887.32	918.78
56.942	888.97	921.05
57.94	891.61	920.01
58.939	890.35	922.4
59.947	889.5	922.93
60.941	888.2	929.48
61.942	891.59	928.66
62.94	891.26	929.7
63.948	891.53	929.65
64.942	893.17	932.47
65.941	892.4	932.36
66.94	893.56	934.62
67.939	894.83	934.37
68.943	895.36	937.72
69.941	893.85	934.89
70.94	888.81	931.93
71.94	886.9	930.27
72.944	887.31	928.82
73.943	884.82	928.67
74.943	881.46	927.65
75.942	880.4	928.74
76.94	883.67	928.85
77.939	887.46	924.98
78.944	890.06	922.41
79.943	891.88	926.38
80.942	892.87	923.57
81.941	892.1	926.16
82.939	896.06	925.48
83.944	897.96	925.27
84.944	898.07	926.25
85.943	898.87	923.21
86.943	895.35	923.2
87.941	892.06	922.85
88.939	895.6	920.92
89.938	898.44	922.34
90.944	899.09	919.82
91.942	899.47	918.61
92.941	899.17	917.29
93.94	901.11	920.44
94.944	899.21	919.56
95.943	899.74	919.41
96.941	898.05	921.08
97.939	899.77	921.29
98.938	903.66	924.76
99.944	907.67	924.97
100.942	905.03	927.62
101.941	907.14	930.11
102.94	906.92	932.34
103.94	907.01	932.11
104.938	910.11	932.22
105.939	908.13	934.99
106.944	909.41	932.01
107.942	908.78	930.86
108.941	911.5	929.88
109.941	912.56	930.76
110.939	913.42	933.11
111.942	912.47	936.99
112.941	911.95	939.44
113.94	913.7	939.29
114.94	912.73	939.29
115.944	905.26	939.39
116.941	897.79	938.76
117.939	896.95	936.44
118.939	894.59	932.55
119.943	893.89	932.26
120.94	898.25	930.9
121.942	903.56	932.03
122.94	900.41	931.86
123.939	899.4	930.08
124.938	899.84	931.5
125.942	899.27	934.64
126.941	900.88	935.13
127.939	898.84	938.02
128.943	899.93	938.83
129.942	901.62	939.06
130.94	906.55	939.66
131.939	909.28	938.13
132.942	910.39	937.45
133.94	906.82	941.53
134.939	910.69	938.64
135.942	912.72	939.79
136.941	915.61	938.85
137.939	916.29	939.48
138.938	912.47	941.19
139.942	912.6	942.74
140.94	914.28	946.86
141.938	912.07	949.92
142.942	913.74	951.97
143.94	914.28	950.85
144.938	914.85	953.07
145.938	915.89	951.79
146.942	915.97	950.42
147.942	911.26	949.99
148.941	915.15	949.78
149.94	914.22	949.89
150.938	914.15	951.26
151.942	914.52	948.36
152.941	917.13	950
153.939	917.78	952.57
154.938	917.06	951.22
155.943	914.05	950.54
156.941	915.67	951.67
157.94	918.74	953.73
158.938	919.02	953.72
159.942	922.37	952.25
160.942	923.87	950.22
161.94	926.17	951.02
162.938	924.83	950.77
163.942	922.18	952.45
164.94	919.42	957.93
165.939	917.07	962.41
166.938	914.25	963.75
167.943	913.54	963.04
168.941	913.06	965.32
169.941	909.97	964.5
170.938	905.26	962.48
171.937	906.16	965.03
172.942	910.69	967.62
173.941	911.94	967.73
174.94	915.27	965.55
175.939	917.62	964.35
176.939	918.08	966.3
177.937	919.6	964.51
178.94	924.02	964.73
179.939	925.28	963.82
180.938	922.11	957.17
181.939	920.73	953.06
182.938	916.59	948.82
183.938	917.17	951.56
184.937	916.1	949.74
185.941	915.57	948.12
186.94	913.6	945.54
187.938	914.25	944.7
188.938	920.19	941.32
189.938	920.35	941.95
190.937	918.22	941.53
191.942	919.93	942.47
192.94	919.51	941.33
193.938	919.05	943.56
194.937	915.7	941.28
195.942	917.52	944.42
196.94	918.01	942.26
197.94	918.15	943.59
198.938	920	949.27
199.938	915.1	953.64
200.937	911.74	955.9
201.941	912.81	957.29
202.94	913.26	956.3
203.939	909.44	957.26
204.938	911.54	960.18
205.942	913.5	962.23
206.941	920.74	962.74
207.939	925.67	964.59
208.938	930.26	962.23
209.942	932.42	962.92
210.94	926.53	961.84
211.94	924.41	961.05
212.939	921.22	963.45
213.938	923.06	958.09
214.942	923.43	959.31
215.94	921.98	955.64
216.939	922.47	957.08
217.938	922.3	959.34
218.937	922.39	960.06
219.941	920.08	958.71
220.94	913.78	956.03
221.939	909.14	953.41
222.938	905.01	951.34
223.937	904.11	950.57
224.936	903.19	947.87
225.94	899.6	946.71
226.938	896.11	945.89
227.938	897.17	945.15
228.937	896.35	942.19
229.941	894.03	939.8
230.94	890.05	940.53
231.939	891.82	935.36
232.937	893.75	932.61
233.936	898.18	932.9
234.94	904.15	934.53
235.938	909.63	936.98
236.937	911.5	943.53
237.942	910.26	942.54
238.939	906.87	941.43
239.938	910.97	938.61
240.937	910.41	940.36
241.936	908.64	942.84
242.942	911.45	942.13
243.94	919.58	944.96
244.938	920.34	944.71
245.937	916.89	950.83
246.94	924.83	953.29
247.939	919.34	951.5
248.937	918.37	953.52
249.941	917.88	954.62
250.94	915.38	949.81
251.939	917.03	951.46
252.938	919.3	950.67
253.936	921.13	955.53
254.941	916.5	959.96
255.941	918.02	959.97
256.939	920.87	958.46
257.938	920.03	959.42
258.937	919.07	957.49
259.941	920.19	959.87
260.94	919.32	958.91
261.939	916.12	959.44
262.938	915.99	958.81
263.937	917.04	960.26
264.942	916.47	957.36
265.941	919.63	959.85
266.939	916.7	963.96
267.938	917.88	968.43
268.936	918.89	971.11
269.94	919.85	971.64
270.939	917.44	975.77
271.937	916.94	976.2
272.936	918.08	977.21
273.94	915.63	983.36
274.938	919.34	984.47
275.936	916.9	983.13
276.936	914.8	984.53
277.94	909.6	986.43
278.938	905.83	988
279.937	902.9	991.18
280.936	902.94	987.8
281.941	903.54	981.3
282.941	904.27	979.61
283.94	903.3	978.33
284.939	899.22	977.79
285.938	900.98	975.12
286.937	899.84	971.59
287.936	907.45	965.45
288.939	905.61	967.23
289.939	901.17	965.69
290.938	902.31	960.77
291.936	901.09	957.09
292.941	901.43	958.89
293.939	902.67	959.51
294.938	904.38	961.84
295.938	906.94	964
296.937	912.12	961.44
297.935	906.1	962.34
298.938	903.99	960.44
299.936	906.99	959.34
300.936	910.13	964.91
301.937	912.07	966.51
302.936	915.24	966.73
303.94	910.96	969.02
304.939	909.39	971.93
305.938	908.24	972.76
306.936	909.65	974.37
307.936	906.3	975.83
308.936	901.63	977.49
309.939	899.01	980.64
310.938	901.73	982
311.937	904.37	983.88
312.936	905.17	987.45
313.94	904.45	986.21
314.939	900.4	990.78
315.937	903.97	994.14
316.937	902.95	993.87
317.936	905.93	999.89
318.94	902	1007.35
319.939	902.84	1014.79
320.944	906.75	1009.67
321.937	906.23	1006.97
322.936	904.72	1006.33
323.936	900.73	1008.06
324.94	900.61	1017.48
325.94	903.47	1007.97
326.94	899.72	1007.38
327.938	897.67	1005.05
328.937	899.15	1005.27
329.941	896.56	1003.27
330.939	897.12	1003.8
331.937	896.61	1006.63
332.941	895.48	1000.16
333.939	893.8	1000.1
334.937	893.88	999.47
335.936	900.28	997.74
336.935	899.89	993.7
337.939	897.9	989.84
338.938	903.17	991.6
339.937	902.6	988.02
340.935	897.56	986.4
341.939	900.05	984.26
342.937	898.95	980.5
343.936	898.99	977.71
344.94	896.29	978.9
345.939	898.3	980.63
346.937	897.37	982.15
347.937	896.69	986.03
348.935	895.61	993.57
349.939	892.81	992.64
350.939	893.6	997.67
351.937	891.33	1002.97
352.935	891.97	1005.11
353.939	895.81	1002.16
354.938	895.12	1001.61
355.935	895.23	1003.59
356.935	892.76	1002.61
357.94	888.82	1001.28
358.938	891.92	1000.3
359.936	893.43	999.02
360.941	895.77	999.86
361.936	897.51	1002.04
362.935	899.56	1000.43
363.939	901.14	1001.44
364.937	907.19	1001.7
365.936	905.93	1005.69
366.94	906.6	1003.31
367.939	918.38	1006.23
368.938	911.47	1008.1
369.937	915.48	1011.08
370.935	915.56	1016.17
371.935	909.42	1020.82
372.939	908.01	1024.03
373.937	907.06	1029.94
374.936	912.58	1028.79
375.94	913.09	1027.16
376.938	913.28	1029.46
377.937	910.41	1032.37
378.937	908.48	1032.98
379.935	906.41	1030.43
380.935	904.28	1025.23
381.939	905.52	1020.42
382.937	905.3	1019.42
383.935	905.15	1021.78
384.939	908.32	1024.64
385.937	908.71	1025.25
386.936	914.86	1024.57
387.94	914.5	1023.71
388.939	915.19	1016.84
389.937	915.94	1019.41
390.936	916.73	1019.54
391.94	921.73	1020.95
392.939	922.49	1021.8
393.937	919.89	1025.42
394.936	918.44	1024.35
395.934	914.93	1022.95
396.939	915.41	1021.14
397.938	916.83	1020.95
398.936	908.25	1020
399.935	908.88	1018.86
400.939	912.93	1018.77
401.937	910.76	1020.21
402.936	909.57	1020.36
403.934	912.87	1018.9
404.938	910.41	1017.53
405.938	909.64	1015.75
406.938	907.18	1015.09
407.937	907.24	1018.19
408.937	905.92	1022.8
409.942	908.64	1025.54
410.935	903.46	1029.82
411.934	906.52	1028.39
412.939	913.23	1027.79
413.937	912.11	1031.44
414.936	907.23	1031.64
415.935	907.31	1034.59
416.939	905.56	1035.41
417.937	904.7	1036.7
418.935	901.5	1037.29
419.939	900.1	1038.04
420.937	898.85	1039.53
421.937	898.66	1036.37
422.935	896.54	1039.42
423.934	895.08	1042.27
424.933	895.65	1041.51
425.938	896.54	1041.64
426.936	897.46	1043.05
427.935	898.05	1045.55
428.934	894.81	1047.5
429.938	891.94	1045.7
430.937	894.54	1044.78
431.936	901.17	1044.59
432.935	900.41	1046.63
433.939	904.27	1045.53
434.938	904.62	1051.73
435.936	903.25	1054.24
436.936	906.54	1055.41
437.935	906.66	1055.54
Panel O
Mitochondrial Ca2+ uptake
	siNT	siMCUb
	242	72			Unpaired t test
	202	180			P value	0.0013
	85	167			P value summary	**
	118	304			Significantly different (P < 0.05)?	Yes
	69	99			One- or two-tailed P value?	Two-tailed
	49	131			t, df	t=3.261, df=173
	140	100
	61	160
	28	108
	91	189
	50	213
	96	93
	31	91
	112	233
	73	515
	60	249
	108	42
	79	112
	78	19
	228	60
	101	17
	32	98
	163	129
	77	88
	197	95
	244	98
	244	240
	251	55
	233	235
	163	145
	79	113
	211	121
	189	181
	118	51
	74	172
	268	221
	84	320
	67	171
	85	133
	46	268
	64	220
	85	107
	52	154
	105	198
	79	301
	83	72
	39	182
	64	132
	60	113
	56	56
	41	75
	83	34
	76	72
	45	106
	311	89
	244	216
	222	260
	209	136
	295	185
	216	195
	190	338
	170	179
	116	449
	205	248
	235	256
	144	254
	169	792
	147	332
	238	340
	317	395
	220	295
	174	208
	425	210
	134	208
	241	122
	125	181
	109	323
	78	228
	404	108
	76	173
	27	511
	19	129
	7
	80
	50
	15
	7
	105
	136
	95
	100
	187
	298
Panel P
Mitochondrial Ca2+ uptake
	siNT	siMCUb
	23	5			Unpaired t test
	31	10			P value	0.0119
	11	19			P value summary	*
	31	72			Significantly different (P < 0.05)?	Yes
	27	67			One- or two-tailed P value?	Two-tailed
	86	12			t, df	t=2.572, df=82
	88	109
	36	34
	40	55
	33	124
	15	116
	13	155
	24	44
	31	125
	20	223
	15	22
	26	31
	45	8
	48	7
	35	69
	12	48
	19	104
	27	45
	30	89
	22	30
	44	56
	28	22
	29	37
	19	20
	9	17
	14	34
	7	26
	12	8
	15	35
	9	17
	33	20
	42
	33
	38
	71
	71
	48
	22
	82
	40
	37
	54
	43
Panel R
Melanin content estimation
	siNT	siMCUb
R1	100	184.496			One sample t test	Sample difference has zero SD
R2	100	165.487			t, df		t=18.80, df=3
R3	100	172.059			P value (two tailed)		0.0003
R4	100	174.45			P value summary		***
Mean	100	174.1			Significant (alpha=0.05)?		Yes

## Sheet: Figure 3
Figure 3 Data quantitation
Panel D
Melanin content estimation
	Control MO	MCU MO				One sample t test	Sample difference has zero SD
R1	100	48.9796				t, df		t=12.12, df=2
R2	100	33.5714				P value (two tailed)		0.0067
R3	100	34.1637				P value summary		**
Mean	100	38.9				Significant (alpha=0.05)?		Yes
Panel F
Melanin content estimation
	Control MO	MCU MO	MCU MO+H MCU RNA			ANOVA summary				Tukey's multiple comparisons test	Mean Diff.	95.00% CI of diff.	Significant?	Summary
R1	100	33.5714	78.5714			F	112.7			Control MO vs. MCU MO	61.1	48.45 to 73.74	Yes	****
R2	100	34.1637	77.5801			P value	<0.0001			Control MO vs. MCU MO+H MCU RNA	21.98	9.336 to 34.63	Yes	**
R3	100	48.9796	77.8958			P value summary	****			MCU MO vs. MCU MO+H MCU RNA	-39.11	-51.76 to -26.46	Yes	***
Mean	100	38.9	78.02			Significant diff. among means (P < 0.05)?	Yes
						R square	0.9741
						F (DFn, DFd)	F (2, 6) = 112.7
Panel G
Mitochondrial Ca2+
Time [s]	WT	MCU +/-	MCUb KO
1	1.89145	1.17569	2.12578
2	1.88494	1.16637	2.10793
3	1.88677	1.17382	2.09902
4	1.8761	1.17103	2.08975
5	1.89837	1.17463	2.10672
6	1.87702	1.17146	2.09892
7	1.89488	1.16832	2.12924
8	1.93013	1.17569	2.12372
9	1.92977	1.17974	2.11075
10	1.96908	1.18397	2.22364
11	1.99339	1.18934	2.21675
12	2.02656	1.17981	2.27559
13	2.11226	1.19051	2.32085
14	2.01064	1.1945	2.27937
15	1.95654	1.21293	2.34177
16	1.94888	1.26034	2.2898
17	2.05071	1.32288	2.23732
18	2.22165	1.44472	2.29095
19	2.61942	1.67094	2.50794
20	3.07146	1.9524	2.88169
21	3.57483	2.32269	3.2172
22	3.98869	2.72446	3.62587
23	4.39756	3.11483	4.0101
24	4.74175	3.4493	4.42182
25	5.09125	3.76022	4.87454
26	5.39115	4.02408	5.15839
27	5.70667	4.25876	5.48267
28	5.94568	4.48995	5.77466
29	6.10198	4.6713	6.17968
30	6.33145	4.78319	6.46267
31	6.43914	4.92137	6.75632
32	6.57818	4.9829	7.12391
33	6.69862	5.0734	7.42327
34	6.7361	5.13424	7.69559
35	6.89573	5.20144	7.92768
36	6.81094	5.2528	8.1409
37	6.86012	5.31019	8.24278
38	6.91327	5.33033	8.33772
39	6.85187	5.32897	8.39358
40	6.9967	5.34706	8.35524
41	6.97032	5.35233	8.48174
42	6.9468	5.37365	8.48051
43	6.89705	5.37012	8.43267
44	6.96467	5.34278	8.51829
45	6.95309	5.36633	8.49246
46	6.9518	5.31011	8.49748
47	6.89192	5.30595	8.53998
48	6.86975	5.31995	8.46015
49	6.85861	5.32097	8.45821
50	6.90367	5.31451	8.37578
51	6.87404	5.31344	8.40391
52	6.77404	5.27503	8.38035
53	6.81222	5.2607	8.32581
54	6.80269	5.23479	8.30272
55	6.77336	5.29943	8.28538
56	6.74533	5.26966	8.34106
57	6.73113	5.23888	8.2326
58	6.70721	5.25133	8.20557
59	6.76898	5.21632	8.23067
60	6.71035	5.20215	8.19126
Panel H
Resting mitochondrial Ca2+						ANOVA summary				Tukey's multiple comparisons test	Mean Diff.	95.00% CI of diff.	Significant?	Summary
	WT	MCU +/-	MCUb -/-			F	20.7			WT vs. MCU +/-	0.7101	0.3231 to 1.097	Yes	****
	2.12297	1.44516	3.20893			P value	<0.0001			WT vs. MCUb -/-	-0.2217	-0.5820 to 0.1387	No	ns
	2.15375	1.91097	3.04386			P value summary	****
	3.10129	1.54118	2.8733			Significant diff. among means (P < 0.05)?	Yes
	2.05074	1.99189	3.94101			R square	0.2387
	1.13383	1.81422	4.61534			F (DFn, DFd)	F (2, 132) = 20.70
	1.21099	1.66571	2.876
	1.577	1.35367	2.69929
	1.66328	1.63109	1.48146
	1.88012	1.18034	1.58623
	2.45216	1.41343	1.15945
	2.78191	1.19635	1.58273
	2.87893	1.25513	2.02293
	2.56696	1.47612	2.23442
	3.73234	0.993056	1.64751
	0.971425	1.37241	1.3504
	0.888223	1.87851	1.64273
	0.517185	1.49164	0.804159
	0.517894	1.35361	1.3161
	0.706704	1.02047	1.1273
	2.1656	1.41087	1.45538
	2.05158	0.313153	1.79077
	3.29134	0.173397	1.89926
	2.45263	0.327825	3.22614
	2.41859	1.01089	1.43899
	0.848145	1.02804	2.54888
	1.03335	1.08383	1.82439
	1.44758	0.965271	2.48633
	1.42563	0.5697	4.39044
	2.13353	0.705216	1.86891
	2.73435	0.701113	2.43544
	2.6451	1.1962	2.47376
	1.58738	1.17556	2.63781
	1.48349	0.943424	3.36592
	1.73493	1.0573	1.3252
	1.38407	1.49327	1.94491
	2.47042	1.52406	2.97566
	1.66691	0.832528	1.98045
		1.04136	2.24656
		0.616531	1.3407
		0.816825	1.71776
		1.35162	0.72946
			2.20144
			2.23067
			2.26512
			2.19153
			1.41077
			0.994301
			1.50456
			1.6724
			0.854597
			1.83366
			2.66682
			2.15379
			2.45859
			2.02192
			2.2309
			2.28449
Panel I
Mitochondrial Ca2+ uptake
	WT	MCU +/-	MCUb -/-						ANOVA summary				Tukey's multiple comparisons test	Mean Diff.	95.00% CI of diff.	Significant?	Summary
	10.2683	2.10357	11.2604						F	14.37			WT vs. MCU +/-	1.54	0.06369 to 3.015	Yes	*
	4.22634	6.12998	6.6347						P value	<0.0001			WT vs. MCUb -/-	-1.467	-2.841 to -0.09255	Yes	*
	10.3135	2.87632	7.11696						P value summary	****
	6.13392	5.11085	7.08456						Significant diff. among means (P < 0.05)?	Yes
	3.59311	4.87867	8.10215						R square	0.1788
	5.5923	6.13897	6.14123						F (DFn, DFd)	F (2, 132) = 14.37
	6.36311	2.63813	6.05523
	2.36986	4.75744	6.36144
	3.18543	7.73142	8.44756
	6.82545	5.63255	17.0965
	6.99584	5.11001	3.80437
	7.27926	4.74115	7.1831
	5.5729	4.20476	10.3612
	4.72569	8.50885	4.81904
	7.99385	2.38988	11.9389
	9.03055	4.89597	6.45409
	8.719	4.64772	6.92678
	8.68533	2.15822	5.991
	9.82828	3.36906	6.21931
	7.46438	6.63772	5.47235
	6.1257	4.02377	7.95345
	10.091	4.19386	9.45717
	7.48581	12.304	13.981
	6.25721	6.89116	6.42558
	6.00474	2.74603	8.94952
	4.53353	5.25663	4.54057
	2.46626	4.85812	11.9934
	2.42033	4.52953	15.6778
	3.21962	7.41906	6.2168
	6.01383	5.69286	6.84903
	11.2265	5.15408	7.41683
	8.78101	5.19878	5.34218
	7.66477	6.72199	6.84147
	7.3655	8.55014	9.84909
	6.22928	7.61262	13.4502
	11.9521	9.12722	7.14402
	9.54519	5.48614	9.83283
		4.29973	15.111
		5.58596	13.0959
		2.50741	9.73829
		3.90946	5.01464
			8.34865
			8.52358
			8.67358
			13.8908
			4.95104
			4.85255
			4.82596
			4.68769
			11.685
			4.71554
			8.7177
			5.62166
			6.21141
			7.08266
			7.37591
			14.145
Panel K
Mean pixel intensity of tail pigmentation
	WT	MCU +/-	MCUb -/-					ANOVA summary				Tukey's multiple comparisons test	Mean Diff.	95.00% CI of diff.	Significant?	Summary
	147.795	116.215	169.705					F	37.39			WT vs. MCU +/-	17.31	6.181 to 28.43	Yes	**
	145.57	131.005	173.858					P value	<0.0001			WT vs. MCUb -/-	-20.34	-31.47 to -9.220	Yes	***
	147.02	128.072	165.299					P value summary	****
	144.96	129.368	165.202					Significant diff. among means (P < 0.05)?	Yes
	148.923	123.164	158.814					R square	0.806
	131.548	111.361	155.849					F (DFn, DFd)	F (2, 18) = 37.39
	131.943	137.433	151.445

## Sheet: Figure 4
Figure 4 Data quantitation
Panel B
qRT–PCR analysis
															One sample t test	Sample difference has zero SD					One sample t test	Sample difference has zero SD
			R1	R2	R3	Mean			R1	R2	R3	Mean			t, df		t=131.1, df=2				t, df		t=20.50, df=2
			MCU						MCUb						P value (two tailed)		<0.0001				P value (two tailed)		0.0024
		siMCU	0.187396	0.167327	0.17	0.1749			0.940101	0.835737	1.652				P value summary		****				P value summary		**
		siMCUb	1.3117	1.26158	1.539				0.092711	0.208954	0.218	0.1732			Significant (alpha=0.05)?		Yes				Significant (alpha=0.05)?		Yes
Panel C
RNA sequencing data
Id	siNT	siMCU	siMCUb	gene_name	gene_biotype	ENTREZ_id			siMCU/siNT	siMCUb/siNT		LOG2 FC siMCU/siNT	LOG2 FC siMCUb/siNT
gene-Tyrp1	157104	138199	156491	Tyrp1	protein_coding	22178			0.879662	0.996094		-0.184979	-0.00564569
gene-Mlana	38583.8	33983.3	50597.8	Mlana	protein_coding	77836			0.880766	1.31137		-0.183169	0.391078
gene-Dct	189560	191899	213516	Dct	protein_coding	13190			1.01234	1.12638		0.017696	0.171696
gene-Pmel	133869	143973	164382	Pmel	protein_coding	20431			1.07548	1.22794		0.104978	0.296234
Panel D
Differentially regulated signaling pathways upon knockdown of MCU & MCUb
Pathways	siMCUup	siMCUb down
Arachidonic acid epoxygenase activity	1.69118	-0.938966
Negative regulation of peptidase activity	1.49722	-0.807697
Keratin filament	1.07002	-1.25427
Meiotic cell cycle	0.823847	-1.09966
Wnt signaling pathway	0.718581	-1.54437
Proteolysis	0.422586	-0.42444
G-protein coupled receptor signaling pathway	0.384164	-1.18257
Panel H
Melanin content estimation
		siNT	siKeratin 5					One sample t test	Sample difference has zero SD
	R1	100	58.4158					t, df		t=6.507, df=2
	R2	100	64					P value (two tailed)		0.0228
	R3	100	40.7407					P value summary		*
	Mean	100	54.39					Significant (alpha=0.05)?		Yes
Panel J
Melanin content estimation
		siNT	siKeratin 7					One sample t test	Sample difference has zero SD
	R1	100	32.5472					t, df		t=4.593, df=2
	R2	100	40.566					P value (two tailed)		0.0443
	R3	100	70					P value summary		*
	Mean	100	47.7					Significant (alpha=0.05)?		Yes
Panel L
Melanin content estimation
		siNT	siKeratin 8					One sample t test	Sample difference has zero SD
	R1	100	37.2642					t, df		t=6.627, df=3
	R2	100	30.6604					P value (two tailed)		0.007
	R3	100	40.625					P value summary		**
	R4	100	68.75					Significant (alpha=0.05)?		Yes
	Mean	100	44.32

## Sheet: Figure 5
Figure 5 Data quantitation
Panel A
qRT–PCR analysis
	mCherry EV	Keratin 5 OE					One sample t test	Sample difference has zero SD
R1	1	14320.5					t, df		t=4.754, df=2
R2	1	6934.94					P value (two tailed)		0.0415
R3	1	9567.56					P value summary		*
Mean	1	10274					Significant (alpha=0.05)?		Yes
Panel B
Mitochondrial Ca2+ uptake
Time [s]	mCherry EV	KRT5 OE
0	389.54	399.166
0.09	389.14	398.574
0.23	388.78	398.083
0.37	388.4	398.027
0.51	388.44	397.419
0.65	387.8	397.561
0.796	387.2	396.637
0.942	386.93	396.341
1.083	386.72	396.299
1.23	386.55	395.732
1.37	386.53	395.486
1.511	385.93	395.405
1.651	385.74	395.082
1.797	385.37	394.865
1.937	385.12	394.602
2.077	385.12	394.211
2.224	384.76	394.322
2.364	385.43	394.691
2.504	385.3	394.505
2.651	384.48	394.379
2.791	384.36	393.828
2.932	383.93	393.662
3.073	384.26	393.626
3.213	384.46	393.619
3.36	384.02	393.765
3.501	384.03	393.668
3.641	383.65	393.391
3.787	384.02	393.784
3.933	383.78	393.567
4.073	383.59	393.674
4.213	383.57	393.801
4.354	383.37	393.487
4.5	383.57	393.595
4.641	383.86	393.358
4.782	383.4	393.309
4.929	383.43	393.509
5.069	383.15	393.801
5.209	383.27	393.135
5.349	383.05	393.174
5.489	383.02	392.902
5.635	382.75	392.828
5.781	382.48	392.828
5.921	382.64	393.081
6.062	382.82	392.951
6.203	382.75	392.721
6.343	382.8	392.701
6.483	382.38	392.803
6.623	382.43	393.186
6.77	382.63	392.851
6.917	382.27	392.751
7.058	382.31	392.442
7.198	382.62	392.528
7.339	382.62	392.178
7.486	382.52	392.244
7.626	382.28	392.424
7.767	382.47	392.403
7.908	382.19	392.41
8.048	382.5	392.564
8.189	382.26	392.371
8.336	382.38	392.629
8.476	382.26	392.552
8.616	382.67	392.343
8.757	382.45	392.605
8.903	382.08	392.691
9.043	382.24	392.606
9.183	382.09	392.751
9.324	382.02	392.865
9.472	381.85	392.603
9.613	381.77	392.464
9.76	382.13	392.606
9.901	381.54	392.652
10.041	381.88	392.483
10.181	381.93	392.14
10.322	381.61	392.304
10.469	381.63	392.409
10.611	381.42	392.285
10.751	381.64	392.519
10.898	381.68	392.204
11.044	381.53	392.202
11.185	381.52	391.943
11.325	381.68	392.401
11.473	381.55	392.182
11.614	381.49	391.678
11.755	381.56	391.792
11.895	381.34	391.843
12.041	381.37	391.845
12.187	381.31	391.728
12.328	381.22	391.659
12.475	381.16	391.629
12.621	380.99	391.157
12.768	381.43	391.136
12.908	381.04	391.471
13.055	381.43	391.368
13.197	381.03	391.454
13.337	381.01	391.445
13.484	381.49	390.887
13.63	381.33	391.181
13.77	381.21	391.38
13.91	381.03	391.196
14.057	380.94	391.471
14.203	381	391.19
14.344	381.3	391.139
14.491	380.57	391.303
14.631	381.1	391.038
14.772	381.26	391.399
14.913	381.07	391.25
15.054	381.07	390.961
15.202	381.02	390.748
15.343	380.99	390.866
15.484	381.32	391.001
15.625	381.23	391.061
15.772	381.06	390.758
15.919	381.29	390.873
16.06	381.17	390.767
16.207	380.99	390.408
16.353	381.04	390.927
16.494	381.3	390.342
16.634	380.91	390.559
16.775	380.97	390.741
16.921	381.33	390.582
17.061	381.05	390.729
17.208	380.83	390.732
17.349	380.85	390.476
17.489	380.76	390.548
17.635	380.95	390.313
17.781	380.8	389.941
17.922	380.56	390.457
18.069	380.61	389.94
18.209	380.28	390
18.35	380.59	390.13
18.49	380.52	389.63
18.637	380.5	389.669
18.777	380.57	389.467
18.917	380.69	389.541
19.063	380.72	389.127
19.21	380.67	389.82
19.351	380.58	389.603
19.498	380.92	389.434
19.644	380.53	389.516
19.784	380.57	389.158
19.932	380.63	389.011
20.073	380.27	388.818
20.214	380.33	389.071
20.354	380.52	389.418
20.501	380.27	389.018
20.642	380.28	388.803
20.79	380.41	388.519
20.938	380.19	388.664
21.08	380.57	388.625
21.221	380.33	388.399
21.369	380.11	388.169
21.51	380.14	388.221
21.65	380.05	388.196
21.79	380.03	388.248
21.931	380.13	388.371
22.072	379.65	388.073
22.219	383.35	388.68
22.36	385.73	387.236
22.507	387.91	386.142
22.653	386.73	385.401
22.794	385.73	384.674
22.941	384.45	383.606
23.087	383.69	382.81
23.228	382.87	382.027
23.375	381.56	381.618
23.522	381.31	380.916
23.67	381.91	380.955
23.81	380.89	380.867
23.958	380.09	380.953
24.099	379.51	381.607
24.24	378.65	381.63
24.38	377.66	382.039
24.528	377.33	383.078
24.67	375.99	383.542
24.81	375.01	384.494
24.95	374.59	384.931
25.098	373.92	385.868
25.239	373.61	387.213
25.379	373.4	388.392
25.527	372.89	389.512
25.674	373.13	391.225
25.821	373.41	392.49
25.968	373.89	393.897
26.115	373.89	395.022
26.256	374.37	396.472
26.404	375.36	398.255
26.577	376.16	399.779
26.929	376.89	401.262
27.274	377.87	402.495
27.597	379.04	404.435
27.745	379.83	405.826
27.892	380.92	407.601
28.033	382.17	409.242
28.181	383.28	411.144
28.322	384.62	413.16
28.463	385.88	414.825
28.604	387.06	417.117
28.752	388.44	418.917
28.893	389.53	420.824
29.034	390.96	422.649
29.175	391.85	424.431
29.322	393.1	425.842
29.463	394.57	427.638
29.61	396.28	428.727
29.756	397.14	430.563
29.896	398.36	432.47
30.037	399.08	434.109
30.185	400.46	435.765
30.327	401.39	436.952
30.469	402.81	438.55
30.609	404.03	439.704
30.757	405.14	441.413
30.897	405.87	442.918
31.038	407.12	444.698
31.186	408.05	445.623
31.326	409.15	447.53
31.468	410.4	448.725
31.616	411.28	450.061
31.758	412.37	451.336
31.9	413.55	453.082
32.048	414.27	454.134
32.189	415.41	454.939
32.329	416.22	456.57
32.469	417.2	457.26
32.617	418.02	458.452
32.758	419.01	459.723
32.899	419.92	461.205
33.047	420.95	461.946
33.189	421.69	462.681
33.335	422.24	463.457
33.483	423.06	464.948
33.623	423.87	465.3
33.763	424.64	466.152
33.911	425.29	466.996
34.052	426.09	468.191
34.193	426.89	468.795
34.334	427.84	469.746
34.474	428.5	470.703
34.622	428.86	471.352
34.762	429.34	471.857
34.904	429.69	472.741
35.052	429.94	473.586
35.193	430.63	474.513
35.334	431.17	475.072
35.481	431.71	475.875
35.623	432.32	476.025
35.763	432.87	476.945
35.91	432.99	477.435
36.051	433.49	477.641
36.191	434.03	478.173
36.339	434.33	478.379
36.48	434.56	478.89
36.62	434.84	479.054
36.768	435.63	479.671
36.908	435.65	480.361
37.049	436.35	480.493
37.196	436.97	480.806
37.343	437.38	480.817
37.484	437.56	481.325
37.631	437.75	481.5
37.771	438.14	481.643
37.911	438.33	482.07
38.059	438.86	482.199
38.211	438.94	482.499
38.352	439.42	482.517
38.5	439.74	482.273
38.641	439.89	482.852
38.781	439.95	482.78
38.921	440.61	483.159
39.069	440.78	483.141
39.209	441.13	483.234
39.349	441.13	483.498
39.495	441.25	483.954
39.642	441.8	483.406
39.782	442.09	483.806
39.923	441.92	484.035
40.071	441.83	483.705
40.212	442.34	483.685
40.352	442.37	483.706
40.5	442.17	483.897
40.641	442.22	483.755
40.781	442.69	483.301
40.928	442.73	482.865
41.07	442.63	483.097
41.212	442.73	483.007
41.353	442.8	482.809
41.501	443.36	482.52
41.648	443.16	482.705
41.788	443.11	482.787
41.936	443.66	482.422
42.076	443.35	482.429
42.218	443.68	482.555
42.371	443.33	482.22
42.511	443.37	482.003
42.653	443.4	482.525
42.793	443.78	481.972
42.933	443.52	481.475
43.08	443.35	481.087
43.22	443.34	480.499
43.373	443.57	481.182
43.513	444.09	481.334
43.653	443.87	480.764
43.793	443.65	480.889
43.934	444.09	480.716
44.08	443.79	480.563
44.22	443.94	479.892
44.36	443.77	480.035
44.507	443.8	479.781
44.648	443.98	479.301
44.789	444	479.09
44.929	443.55	479.22
45.069	443.32	479.245
45.217	443.25	478.491
45.357	442.69	478.756
45.497	442.99	477.901
45.643	442.72	477.957
45.79	442.8	477.596
45.93	442.38	477.813
46.07	442.08	476.882
46.21	442.2	476.731
46.357	442.28	476.647
46.497	441.83	476.101
46.638	441.59	476.24
46.786	441.61	476.229
46.926	441.32	476.261
47.067	440.78	475.629
47.215	440.94	475.684
47.355	440.79	475.629
47.495	440.39	475.085
47.636	440.45	474.953
47.776	440.17	474.865
47.922	439.77	474.204
48.068	439.72	474.234
48.209	439.25	474.281
48.356	439.31	473.526
48.496	438.84	473.613
48.636	438.78	473.074
48.776	438.24	472.899
48.917	438.5	472.692
49.065	438.23	472.229
49.205	437.99	471.611
49.345	437.6	471.354
49.485	437.4	471.59
49.625	437.17	471.173
49.765	436.83	470.847
49.917	436.64	470.783
50.057	436.18	470.369
50.199	436.38	470.195
50.34	435.85	469.723
50.479	435.74	469.218
50.62	435.61	469.178
50.768	435.46	468.445
50.908	435.33	468.526
51.048	434.96	468.27
51.193	434.86	468.001
51.334	434.32	467.278
51.474	433.89	467.051
51.619	434.25	466.868
51.768	433.46	466.694
51.908	433.34	466.438
52.048	432.96	466.135
52.189	433.09	466.001
52.328	432.83	465.331
52.475	432.03	465.482
52.616	431.59	464.823
52.763	431.72	464.541
52.904	431.04	463.826
53.045	430.69	463.962
53.184	430.89	463.053
53.325	430.37	463.205
53.466	429.85	463.12
53.605	429.26	462.257
53.746	429.18	462.317
53.886	428.93	462.017
54.025	429.18	461.811
54.166	429	461.566
54.307	428.35	461.031
54.446	428.18	460.846
54.593	428.01	460.286
54.734	427.74	460.684
54.873	427.58	459.867
55.019	427.12	459.867
55.166	426.92	459.215
55.307	426.64	458.54
55.446	426.57	458.821
55.587	426.02	457.984
55.733	425.94	457.659
55.874	425.62	457.188
56.021	425.77	456.923
56.161	425.3	456.587
56.301	424.96	456.355
56.441	424.59	456.273
56.581	424.28	456.114
56.722	424.09	455.344
56.869	423.62	455.096
57.013	423.55	454.957
57.154	423.29	454.7
57.294	422.81	453.793
57.434	422.8	453.671
57.582	422.23	453.552
57.722	422.45	453.143
57.861	421.77	453.012
58.002	421.51	452.455
58.143	421.03	452.068
58.284	420.56	451.678
58.436	420.36	451.681
58.577	419.99	451.22
58.718	419.62	451.046
58.857	419.38	450.908
58.998	419.1	450.261
59.145	418.77	449.896
59.286	418.32	450.029
59.432	417.84	449.353
59.571	417.53	448.655
59.712	417.42	448.818
59.851	416.65	448.137
59.991	417.01	447.652
60.132	416.87	447.367
60.278	416.39	447.078
60.449	415.96	446.644
60.59	415.52	446.812
60.73	415.32	446.372
60.871	415.47	445.941
61.011	415.08	445.522
61.153	414.72	445.007
61.299	414.63	444.699
61.44	414.57	444.46
61.581	414.43	444.365
61.726	413.65	443.712
61.874	413.19	443.405
62.013	413.02	442.602
62.159	412.96	442.825
62.308	412.33	442.263
62.448	412.31	441.936
62.59	412.34	441.489
62.73	411.88	441.07
62.877	411.76	441.133
63.022	411.6	440.41
63.163	411.24	440.069
63.302	411.06	439.962
63.443	410.65	439.76
63.589	410.73	439.131
63.73	410.02	439.129
63.87	409.7	438.435
64.016	409.52	438.325
64.163	409.37	438.006
64.304	408.77	437.53
64.444	408.52	438.106
64.585	407.98	438.221
64.732	407.63	437.36
64.871	407.39	437.291
65.011	407.46	437.012
65.152	406.89	437.115
65.292	406.68	436.225
65.438	406.3	436.048
65.578	406.02	435.838
65.718	406	435.98
65.858	405.64	435.438
65.998	405.49	435.061
66.144	405.34	434.523
66.284	404.63	434.199
66.425	404.73	434.305
66.572	404.6	433.349
66.713	404.29	433.732
66.852	403.86	433.531
66.999	403.99	432.947
67.14	403.53	431.872
67.28	402.98	431.752
67.433	403.33	431.745
67.573	403.14	431.361
67.725	402.84	431.324
67.865	402.73	430.894
68.005	402.47	430.86
68.151	402.08	430.18
68.298	401.86	430.148
68.444	401.55	429.557
68.586	401.91	429.512
68.726	401.19	428.936
68.866	401.14	428.74
69.006	400.88	428.144
69.146	400.08	428.312
69.286	400.09	428.007
69.439	399.94	427.361
69.58	399.07	426.967
69.72	399.11	427.027
69.86	398.71	426.469
70.006	398.53	425.933
70.152	398.32	425.978
70.292	397.7	426.237
70.444	397.72	425.957
70.59	397.36	425.63
70.73	397.2	425.289
70.871	396.81	424.843
71.011	397.07	424.597
71.158	396.79	424.204
71.299	396.39	424.224
71.439	396.24	423.777
71.579	395.73	423.578
71.72	395.7	423.575
71.86	395.54	423.091
72.001	395.03	422.922
72.154	395.1	423.235
72.294	394.85	422.683
72.44	394.78	422.259
72.58	394.45	421.928
72.72	394.27	421.603
72.867	393.8	421.883
73.026	393.8	421.206
73.166	393.53	420.627
73.307	393.32	420.708
73.454	392.79	420.449
73.595	392.45	419.876
73.742	392.42	419.589
73.882	392.26	419.389
74.022	392.24	419.336
74.169	391.8	418.678
74.315	391.8	418.641
74.455	391.58	418.549
74.595	390.97	418.514
74.736	390.77	417.927
74.876	390.58	417.808
75.023	390.2	417.261
75.17	390.09	417.424
75.31	389.62	416.729
75.468	389.48	416.431
75.608	389.42	416.146
75.748	389.02	415.727
75.889	388.52	416.161
76.036	388.7	415.403
76.177	388.54	415.401
76.318	388.34	415.076
76.459	388.06	414.656
76.6	387.82	414.597
76.74	387.53	414.37
76.88	387.21	414.329
77.027	387.27	413.874
77.168	386.82	413.441
77.308	386.58	413.325
77.456	386.4	412.643
77.596	386.28	412.806
77.736	385.83	412.85
77.883	385.81	412.427
78.024	385.2	412.223
78.165	385.3	411.841
78.312	385.31	411.379
78.453	384.92	411.279
78.594	384.79	410.988
78.734	384.64	411.251
78.874	384.17	411.029
79.021	384.01	410.685
79.162	383.68	410.455
79.302	383.64	409.813
79.449	383.6	409.669
79.59	382.8	409.174
79.73	382.85	408.933
79.87	382.44	408.666
80.012	382.23	408.804
80.159	382.18	408.271
80.299	381.91	408.198
80.447	381.74	407.422
80.588	381.43	408.181
80.728	381.54	407.874
80.876	381.32	407.266
81.016	380.94	407.026
81.157	380.92	406.697
81.305	381.17	406.403
81.445	380.65	406.727
81.585	380.78	406.194
81.726	380.29	405.827
81.866	380.32	406.344
82.013	379.72	405.903
82.159	379.88	405.936
82.3	379.61	405.276
82.44	379.59	405.597
82.581	378.99	405.012
82.727	378.84	404.903
82.868	378.73	404.921
83.02	378.69	404.577
83.161	378.74	404.558
83.301	378.5	404.111
83.449	378.25	404.337
83.59	378.54	403.857
83.73	377.86	403.602
83.87	377.91	403.403
84.01	377.47	402.817
84.158	377.35	402.775
84.299	377.12	402.555
84.44	376.87	402.541
84.581	377.07	402.178
84.729	376.58	402.025
84.87	376.43	401.311
85.011	376.36	401.5
85.158	375.96	401.043
85.3	375.95	400.985
85.44	375.7	400.664
85.58	375.53	400.234
85.728	375.02	400.365
85.869	374.94	399.908
86.01	374.51	399.794
86.157	374.38	399.828
86.298	374.13	399.557
86.44	374.03	399.543
86.588	373.79	399.447
86.729	373.54	399.093
86.869	373.59	398.653
87.009	373.56	398.481
87.156	373.21	398.352
87.298	372.85	398.124
87.44	372.85	397.946
87.58	372.6	397.751
87.727	372.63	397.361
87.873	372.24	396.981
88.027	372.15	397.321
88.167	371.94	396.902
88.315	372.1	396.512
88.456	372.11	396.366
88.598	371.78	396.123
88.746	371.46	395.995
88.887	371.23	396.113
89.039	371.13	395.871
89.179	370.85	396.18
89.32	370.67	395.638
89.466	370.5	395.511
89.607	370.42	395.435
89.748	370.08	395.14
89.895	369.91	395.353
90.036	369.52	395.203
90.183	369.52	394.619
90.324	369.7	394.491
90.465	369.82	394.481
90.605	369.84	394.02
90.753	369.21	393.798
90.894	369.37	393.711
91.041	369.41	393.662
91.181	369.02	393.695
91.329	369.24	393.061
91.47	368.9	392.874
91.611	368.7	392.852
91.752	368.74	392.853
91.9	367.94	392.367
92.041	368.03	392.035
92.182	367.91	391.88
92.329	368.09	391.875
92.47	367.54	391.889
92.617	367.56	391.424
92.783	367.39	390.926
92.924	367.58	391.055
93.072	367.39	390.904
93.213	367.06	390.583
93.354	366.94	390.602
93.496	367.09	390.126
93.642	366.95	390.249
93.784	366.62	389.909
93.932	366.39	389.68
94.073	366.57	389.661
94.214	365.98	389.491
94.362	365.9	389.15
94.504	365.53	389.472
94.645	365.74	389.335
94.793	365.34	389.032
94.934	365.05	389.213
95.075	365.13	388.917
95.215	365.06	388.731
95.363	365.02	387.912
95.505	364.68	388.469
95.646	364.39	388.315
95.799	364.38	388.177
95.94	364.07	388.463
96.08	363.69	387.854
96.228	363.4	388.058
96.369	363.24	387.718
96.509	363.58	387.519
96.657	363.16	387.377
96.797	363.09	387.302
96.937	363.17	386.968
97.085	363.07	386.819
97.226	362.65	386.818
97.397	362.64	386.643
97.539	362.45	386.596
97.681	362.43	386.963
97.829	362.27	386.549
97.971	362.27	386.487
98.112	361.97	386.201
98.26	361.74	386.023
98.401	361.77	385.837
98.559	361.35	385.629
98.7	361.46	385.506
98.847	361.39	385.114
98.988	361.04	385.169
99.135	361.22	384.885
99.281	361.07	385.113
99.422	361.18	384.621
99.563	360.97	384.177
99.704	360.95	383.959
99.852	360.78	384.055
99.993	360.44	384.035
100.134	360.2	383.755
100.282	360.05	383.577
100.424	359.87	383.261
100.566	359.45	383.359
100.706	359.22	383.552
100.846	358.95	383.235
100.994	358.86	382.757
101.135	358.88	382.741
101.275	358.91	382.95
101.423	358.56	382.867
101.564	359.15	382.577
101.704	358.63	382.967
101.852	358.54	382.83
101.992	358.55	382.397
102.134	358.53	382.218
102.282	358.4	382.143
102.422	358.51	381.983
102.563	358.13	381.754
102.711	358.17	381.79
102.852	358.05	381.537
102.992	357.86	381.468
103.133	358.17	381.065
103.281	357.67	380.891
103.421	357.6	380.985
103.58	357.26	380.725
103.72	356.76	380.575
103.867	356.77	380.654
104.007	356.66	380.438
104.148	356.37	380.619
104.313	356.27	380.693
104.454	356.11	380.131
104.594	356.26	379.824
104.741	356.33	379.956
104.881	355.54	379.807
105.023	355.78	379.637
105.164	356.06	379.45
105.305	355.6	379.457
105.445	355.22	379.093
105.592	355.57	379.116
105.739	355.99	379.043
105.879	355.57	378.925
106.027	355.35	378.596
106.169	355.44	378.427
106.31	355.13	377.968
106.458	354.87	377.829
106.599	354.59	377.789
106.739	354.61	377.49
106.885	354.41	377.345
107.025	354.57	377.913
107.167	354.47	377.215
107.315	354.22	377.159
107.456	354.24	376.974
107.608	354.1	377.064
107.749	353.62	376.62
107.897	353.55	376.623
108.038	353.6	376.584
108.178	353.65	376.322
108.318	353.24	376.026
108.465	353.28	375.928
108.606	352.99	375.886
108.746	353.3	375.721
108.892	353.32	375.427
109.04	352.79	375.122
109.18	352.74	375.785
109.32	353.04	375.169
109.461	352.61	375.074
109.608	352.27	374.544
109.748	352.26	374.946
109.888	352.22	374.611
110.035	351.89	374.522
110.188	352.42	374.048
110.328	352.2	374.218
110.469	352.06	373.728
110.628	351.94	373.835
110.768	351.95	373.424
110.908	351.96	373.439
111.054	351.73	373.455
111.194	351.95	373.461
111.334	351.5	373.315
111.474	351.53	373.134
111.614	351.32	373.258
111.762	351.13	372.952
111.902	351.26	373.119
112.043	350.95	373.053
112.189	350.63	372.529
112.336	350.5	372.525
112.482	350.8	372.869
112.63	350.18	372.376
112.77	349.94	372.445
112.912	349.82	372.549
113.052	349.8	372.649
113.203	349.6	373.011
113.352	349.67	372.566
113.491	349.08	372.481
113.643	348.86	372.136
113.785	349.04	371.791
113.925	348.88	371.714
114.07	348.75	371.565
114.219	348.61	371.686
114.359	348.39	371.513
114.5	348.75	371.57
114.672	348.18	371.232
114.812	348.13	371.239
114.96	348.02	370.971
115.1	348	370.547
115.246	347.89	370.498
115.386	348	370.734
115.532	347.97	370.257
115.698	347.81	369.957
115.839	348.28	370.189
115.978	347.89	370.025
116.119	347.91	369.563
116.259	347.52	369.573
116.424	347.63	369.143
116.563	347.46	369.06
116.704	348.24	369.221
116.844	347.67	368.881
116.985	347.34	368.988
117.129	347.31	368.538
117.276	347.28	369.292
117.417	346.89	369.393
117.556	347.05	369.203
117.697	346.78	368.974
117.843	346.71	368.751
117.989	346.57	368.608
118.13	346.52	368.509
118.277	346.81	368.412
118.418	346.37	368.354
118.557	346.58	368.21
118.698	346.25	367.883
118.839	346.02	367.546
118.991	346.08	367.769
119.132	346.01	367.511
119.273	345.88	367.519
119.413	346.08	367.537
119.554	345.67	367.332
119.711	345.33	367.443
119.852	345.23	367.199
119.993	345.69	367.413
120.14	345.16	366.973
120.306	345	367.205
120.452	344.93	366.775
120.593	344.71	366.508
120.734	344.67	366.207
120.873	344.35	366.085
121.025	344.24	366.145
121.202	344.53	365.803
121.342	344.3	365.905
121.482	344.23	365.827
121.629	344.02	365.591
121.774	344.04	365.57
121.914	344.37	365.453
122.067	344.14	364.914
122.212	344.02	365.013
122.353	343.64	365.167
122.492	343.89	365.481
122.639	343.64	365.172
122.815	343.76	365.099
122.955	343.43	365.086
123.102	343.57	365.014
123.243	343.44	364.546
123.382	343.21	364.365
123.529	343.16	364.25
123.669	343.63	364.043
123.809	343.1	363.984
123.968	343.11	363.94
124.108	342.72	363.742
124.248	342.54	363.411
124.388	343.13	363.877
124.535	342.69	363.547
124.681	342.59	363.228
124.823	342.42	363.324
124.975	342.53	363.129
125.116	342.41	362.627
125.256	341.99	362.75
125.397	342.51	362.79
125.538	341.87	362.186
125.714	341.78	362.406
125.853	341.64	362.359
125.999	341.34	362.061
126.14	341.28	362.154
126.285	341.26	361.761
126.462	341.7	362.185
126.601	340.95	361.805
126.748	341.25	361.743
126.889	341.15	362.001
127.047	340.92	361.494
127.186	340.99	361.367
127.327	340.6	361.581
127.466	340.32	361.136
127.612	340.31	361.451
127.759	340.55	361.552
127.9	340.29	361.211
128.047	340.16	361.62
128.218	339.82	361.22
128.364	340.21	361.466
128.512	339.94	361.244
128.652	339.55	361.096
128.792	340.13	361.043
128.963	339.75	361.016
129.102	339.56	360.911
129.242	339.37	360.912
129.382	339.83	360.871
129.529	339.15	360.546
129.669	339.15	360.909
129.809	339.15	360.907
129.986	338.91	361.041
130.126	338.58	360.548
130.267	339.07	360.361
130.406	338.88	360.561
130.553	338.79	360.485
130.694	338.69	360.051
130.835	338.81	360.773
131.001	338.84	360.468
131.14	338.97	360.232
131.287	338.55	360.1
131.434	338.39	359.975
131.575	338.59	359.917
131.739	339.08	359.66
131.881	338.57	359.429
132.021	338.46	359.146
132.161	338.02	359.065
132.319	338.12	359.029
132.459	338.5	359.052
132.599	338.01	359.046
132.739	337.88	358.839
132.886	337.44	358.761
133.033	337.58	358.83
133.173	337.23	358.543
133.325	337.15	358.946
133.472	337.53	358.913
133.612	337.06	358.331
133.77	336.92	358.299
133.91	337.17	358.842
134.051	336.69	358.505
134.191	336.97	358.387
134.337	336.82	358.589
134.484	336.17	358.58
134.625	336.31	358.354
134.794	336.1	358.221
134.934	336.16	358.301
135.074	335.81	358.883
135.215	335.79	358.503
135.361	335.75	358.351
135.527	335.88	358.48
135.669	335.62	358.317
135.809	335.74	357.952
135.949	335.7	357.703
136.096	335.3	357.529
136.267	335.02	357.442
136.407	335.23	357.16
136.554	334.74	357.277
136.695	334.81	357.166
136.842	335.24	357.592
137.017	334.83	357.333
137.158	334.9	357.319
137.305	334.85	357.015
137.446	334.56	356.757
137.586	334.4	356.495
137.727	334.34	356.859
137.867	334.35	356.533
138.044	334.98	356.395
138.183	334.32	355.918
138.324	334.3	355.517
138.47	333.87	355.584
138.618	334.15	355.974
138.788	333.99	355.548
138.928	333.74	355.258
139.069	333.95	355.263
139.209	333.52	355.201
139.361	333.57	355.438
139.507	333.78	355.189
139.648	333.58	355.167
139.788	333.44	354.871
139.934	333.36	355.354
140.081	333.42	354.909
140.221	333.49	354.934
140.374	333.02	355.322
140.514	332.95	355.311
140.655	332.76	355.011
140.795	332.52	354.841
140.941	332.76	355.281
141.082	332.23	354.984
141.223	332.58	354.97
141.37	332.17	354.951
141.511	332.3	354.571
141.652	332.24	355.113
141.799	332.43	355.017
141.939	332.06	355.027
142.079	332.01	354.556
142.219	332.05	354.574
142.359	332.09	354.656
142.536	332.18	354.335
142.676	331.84	354.314
142.817	331.92	353.794
142.964	332.01	353.72
143.116	332.16	353.908
143.262	332.17	353.855
143.409	331.9	353.535
143.549	331.68	353.67
143.696	331.32	353.305
143.848	331.69	353.259
143.988	331.64	353.155
144.141	331.46	353.117
144.281	331.42	352.878
144.427	331.34	352.769
144.567	331.11	353.1
144.714	330.88	352.983
144.855	330.71	352.793
144.995	330.94	352.601
145.141	330.73	353.07
145.287	330.88	353.279
145.428	330.61	352.867
145.575	330.52	352.788
145.722	330.69	352.314
145.863	330.47	352.705
146.003	330.68	352.251
146.143	330.92	352.821
146.29	330.94	352.596
146.437	330.54	352.648
146.577	330.28	352.233
146.724	330.48	352.493
146.871	330.18	352.276
147.013	330.2	351.883
147.153	330.5	351.872
147.295	330.26	351.644
147.441	330.2	351.781
147.599	330.13	351.811
147.745	330.34	351.504
147.891	330.77	351.429
148.033	330.65	351.439
148.173	330.22	351.336
148.313	330.19	351.417
148.454	330.1	351.159
148.6	329.56	351.108
148.74	329.18	351.113
148.888	329.2	350.869
149.028	329.39	350.539
149.169	329.06	350.509
149.317	329.08	350.596
149.458	329.51	350.438
149.599	329.32	350.144
149.739	329.03	350.05
149.879	329.11	350.358
150.027	329.28	349.896
Panel C
Mitochondrial Ca2+ uptake
Time [s]	siNT	siKeratin 5
0.263	381.37	378.051
0.313	381.261	378.242
0.363	381.26	378.384
0.413	381.627	378.363
0.463	381.353	378.15
0.513	381.498	378.29
0.563	381.365	378.112
0.613	381.47	378.289
0.663	381.165	378.061
0.713	381.338	378.141
0.763	381.101	378.175
0.813	381.239	378.377
0.863	381.033	378.396
0.913	381.16	378.544
0.963	381.171	378.048
1.013	381.13	378.068
1.063	381.114	377.677
1.113	381.147	378.042
1.163	381.309	377.989
1.213	381.249	378.341
1.263	381.162	378.188
1.313	381.229	378.388
1.363	381.19	378.151
1.413	381.071	378.356
1.463	381.093	377.941
1.513	381.011	378.05
1.563	380.876	377.958
1.613	380.947	378.092
1.663	381.096	378.126
1.713	381.144	378.079
1.763	381.004	378.256
1.813	380.996	378.37
1.863	380.856	378.057
1.913	381.169	378.014
1.963	381.085	377.736
2.013	381.045	377.959
2.063	381.327	377.973
2.113	381.03	377.989
2.163	380.996	377.745
2.213	380.896	377.955
2.263	381.049	377.674
2.313	381.031	377.861
2.363	380.849	377.581
2.413	380.915	377.952
2.463	380.899	377.818
2.513	381.042	377.904
2.563	380.517	377.652
2.613	380.65	377.871
2.663	380.439	377.946
2.713	380.752	377.806
2.763	380.699	377.998
2.813	380.699	377.911
2.863	380.717	377.879
2.913	381.02	377.969
2.963	380.692	378.039
3.013	380.95	377.866
3.063	380.804	377.855
3.113	380.806	377.847
3.163	380.701	377.818
3.213	380.71	377.867
3.263	380.914	377.845
3.313	380.803	377.929
3.363	380.724	377.964
3.413	380.917	377.921
3.463	380.627	377.904
3.513	380.608	378.013
3.563	380.598	377.758
3.613	380.736	377.982
3.663	380.578	378.034
3.713	380.6	377.952
3.763	380.768	377.865
3.813	380.766	377.862
3.863	380.87	377.716
3.913	380.84	377.702
3.963	380.663	377.707
4.013	380.591	377.796
4.063	380.647	377.649
4.113	380.845	377.874
4.163	380.523	377.582
4.213	380.37	377.659
4.263	380.518	377.705
4.313	380.583	377.859
4.363	380.651	377.931
4.413	380.527	377.785
4.463	380.586	377.723
4.513	380.721	377.913
4.563	380.643	377.912
4.613	380.458	377.978
4.663	380.525	377.759
4.713	380.666	378.015
4.763	380.471	377.872
4.813	380.709	377.889
4.862	380.541	377.503
4.912	380.983	377.744
4.962	380.611	377.651
5.012	380.662	377.743
5.062	380.82	377.734
5.112	380.829	377.979
5.162	380.543	377.862
5.212	380.643	377.952
5.262	380.373	378.046
5.312	380.31	377.949
5.362	380.236	377.727
5.412	380.456	377.847
5.462	380.182	377.729
5.512	380.477	377.734
5.562	380.289	377.511
5.612	380.206	377.799
5.662	380.262	377.536
5.712	380.468	377.612
5.762	380.147	377.642
5.812	380.466	377.729
5.862	380.412	377.389
5.912	380.506	377.433
5.962	380.337	377.581
6.012	380.435	377.515
6.062	380.24	377.477
6.112	380.294	377.71
6.162	380.329	377.444
6.212	380.313	377.695
6.262	380.193	377.543
6.312	380.333	377.553
6.362	380.038	377.411
6.412	380.351	377.59
6.462	380.33	377.472
6.512	380.221	377.826
6.562	380.213	377.891
6.612	380.074	377.821
6.662	380.094	377.864
6.712	380.175	377.864
6.762	380.196	377.621
6.812	380.133	377.701
6.862	380.059	377.551
6.912	380.168	377.661
6.962	380.078	377.324
7.012	380.349	377.492
7.062	380.42	377.295
7.112	380.391	377.506
7.162	380.374	377.496
7.212	380.348	377.462
7.262	380.146	377.259
7.312	380.351	377.582
7.362	380.025	377.265
7.412	380.261	377.389
7.462	380.011	377.384
7.512	380.168	377.06
7.562	380.208	377.189
7.612	380.183	377.476
7.662	379.746	377.369
7.712	380.081	377.376
7.762	380.076	377.094
7.812	380.312	377.021
7.862	380.183	377.393
7.912	379.971	377.054
7.962	379.644	376.781
8.012	379.9	376.91
8.062	380.105	376.672
8.112	380.098	376.812
8.162	379.884	376.618
8.212	380.189	376.728
8.262	379.894	376.71
8.312	379.944	377.094
8.362	380.312	377.091
8.412	380.122	377.103
8.462	379.859	376.908
8.512	379.86	377.163
8.562	379.902	376.982
8.612	379.814	377.153
8.662	379.648	377.065
8.712	380.226	376.989
8.762	380.019	377.222
8.812	380.109	376.952
8.862	379.988	376.961
8.912	379.959	377.233
8.962	379.841	377.414
9.012	379.867	377.294
9.062	379.983	377.128
9.112	379.929	377.192
9.162	380.07	377.037
9.212	380	377.179
9.262	379.816	376.822
9.312	380.015	377.101
9.362	379.926	376.928
9.412	380.024	376.995
9.462	379.823	376.807
9.512	380.101	376.905
9.562	379.754	376.694
9.612	379.736	376.714
9.662	379.512	376.826
9.712	379.641	377.162
9.762	379.502	376.923
9.812	379.721	377.191
9.862	379.695	376.928
9.912	379.822	376.773
9.962	379.767	376.888
10.012	379.824	377.354
10.062	379.946	376.951
10.112	379.886	376.933
10.162	379.836	376.626
10.212	379.802	376.772
10.262	379.449	376.885
10.312	379.887	377.02
10.362	380.041	376.988
10.412	379.638	377.185
10.462	379.671	377.004
10.512	379.723	377.146
10.562	379.793	376.859
10.612	379.832	376.873
10.662	379.67	377.046
10.712	379.878	376.933
10.762	379.667	376.996
10.812	379.702	377.019
10.862	379.46	377.122
10.912	379.826	377.185
10.962	379.809	377.145
11.012	379.724	377.228
11.062	379.78	376.922
11.112	379.845	376.989
11.162	379.509	376.839
11.212	379.424	376.818
11.262	379.469	376.718
11.312	379.648	376.967
11.362	379.546	376.902
11.412	379.442	377.047
11.462	379.381	377.009
11.512	379.372	377.045
11.562	379.467	376.752
11.612	379.214	376.843
11.662	379.337	376.831
11.712	379.34	376.881
11.762	379.11	376.924
11.812	379.175	376.942
11.862	379.188	377.1
11.912	379.129	377.055
11.962	379.311	376.821
12.012	379.355	376.828
12.062	379.263	376.992
12.112	379.421	377.008
12.162	379.684	376.853
12.212	379.493	377
12.262	379.229	376.706
12.312	379.29	377.088
12.362	379.315	376.853
12.412	379.238	377.107
12.462	379.418	376.958
12.512	379.207	376.989
12.562	379.18	376.81
12.611	379.184	376.909
12.661	379.323	376.64
12.711	379.335	376.838
12.761	379.198	376.776
12.811	379.141	377.093
12.861	379.051	376.839
12.911	379.249	376.923
12.961	379.247	376.89
13.011	379.277	376.886
13.061	379.502	376.664
13.111	379.165	377.054
13.161	379.093	376.89
13.211	379.376	377.087
13.261	379.226	376.724
13.311	379.307	376.886
13.361	379.178	376.746
13.411	379.18	377.002
13.461	378.999	376.994
13.511	379.242	376.991
13.561	378.947	376.843
13.611	379.096	376.781
13.661	379.087	376.96
13.711	379.186	376.981
13.761	378.931	376.867
13.811	379.042	376.931
13.861	379.023	376.831
13.911	379.109	376.881
13.961	379.198	376.7
14.011	379.359	377.068
14.061	379.172	376.929
14.111	379.27	376.779
14.161	379.047	376.902
14.211	379.428	376.936
14.261	379.181	376.718
14.311	379.043	376.873
14.361	379.155	377.043
14.411	379.335	376.932
14.461	379.115	376.822
14.511	379.319	377.025
14.561	379.183	376.925
14.611	379.268	376.939
14.661	379.374	376.87
14.711	379.387	376.81
14.761	379.384	376.759
14.811	379.541	377.089
14.861	379.608	376.996
14.911	379.539	376.851
14.961	379.386	376.769
15.011	379.309	376.834
15.061	379.554	376.846
15.111	379.378	377.284
15.161	379.622	377.045
15.211	379.777	376.93
15.261	379.51	376.94
15.311	379.528	376.804
15.361	379.313	376.45
15.411	379.265	376.91
15.461	379.375	376.633
15.511	379.554	376.757
15.561	379.603	376.724
15.611	379.603	376.81
15.661	379.698	376.825
15.711	379.931	376.889
15.761	379.789	376.893
15.811	379.754	376.718
15.861	379.426	376.659
15.911	379.616	376.66
15.961	379.377	376.732
16.011	379.589	376.701
16.061	379.453	376.575
16.111	379.424	376.665
16.161	379.477	376.419
16.211	379.51	376.585
16.261	379.532	376.368
16.311	379.681	376.381
16.361	379.356	376.355
16.411	379.363	376.459
16.461	379.495	376.328
16.511	379.732	376.338
16.561	379.493	376.244
16.611	379.543	376.37
16.661	379.552	376.158
16.711	379.866	376.372
16.761	379.485	376.183
16.811	379.535	376.527
16.861	379.213	376.299
16.911	379.42	376.338
16.961	379.242	376.042
17.011	379.48	376.164
17.061	379.172	376.198
17.111	379.245	376.239
17.161	379.222	376.117
17.211	379.275	376.255
17.261	379.013	376.211
17.311	379.325	376.093
17.361	379.142	376.036
17.411	379.242	376.246
17.461	379.108	376.126
17.511	379.151	376.237
17.561	378.838	376.167
17.611	379.058	376.289
17.661	379.03	376.126
17.711	378.709	376.265
17.761	378.691	376.159
17.811	379.006	375.963
17.861	378.89	375.932
17.911	378.951	376.177
17.961	378.874	376.094
18.011	379.011	376.413
18.061	378.882	376.12
18.111	378.69	376.358
18.161	378.669	376.277
18.211	378.691	376.364
18.261	378.444	376.276
18.311	378.61	376.111
18.361	378.538	376.07
18.411	378.579	376.15
18.461	378.363	375.988
18.511	378.568	376.189
18.561	378.719	376.183
18.611	378.829	376.207
18.661	378.515	376.169
18.711	378.506	376.224
18.761	378.646	376.067
18.811	378.395	376.282
18.861	378.417	376.042
18.911	378.596	376.05
18.961	378.556	375.908
19.011	378.391	376.101
19.061	378.496	375.988
19.111	378.655	376.124
19.161	378.573	376.048
19.211	378.563	375.867
19.261	378.498	375.881
19.311	378.381	375.931
19.361	378.585	375.808
19.411	378.613	376.263
19.461	378.454	375.883
19.511	378.466	376.309
19.561	378.581	375.871
19.611	378.636	376.107
19.661	378.479	375.984
19.711	378.48	376.004
19.761	378.506	375.899
19.811	378.371	376.02
19.861	378.36	375.994
19.911	378.496	376.09
19.961	378.579	376.078
20.011	378.658	376.125
20.061	378.45	376.114
20.111	378.252	376.099
20.161	378.352	376.154
20.211	378.435	376.182
20.261	378.14	376.128
20.31	378.204	376.243
20.36	378.62	376.17
20.41	378.601	376.211
20.46	378.177	375.919
20.51	378.381	376.121
20.56	378.354	375.852
20.61	378.448	376.123
20.66	378.248	375.885
20.71	378.361	375.918
20.76	378.551	375.861
20.81	378.497	376.217
20.86	378.45	375.815
20.91	378.487	375.988
20.96	378.315	375.971
21.01	378.402	376.121
21.06	378.074	375.789
21.11	378.195	375.914
21.16	378.026	375.856
21.21	378.172	376.112
21.26	378.148	376.079
21.31	378.208	376.204
21.36	377.977	376.317
21.41	378.086	375.96
21.46	378.134	376.008
21.51	377.997	376.046
21.56	378.071	376.16
21.61	378.241	376.135
21.66	378.102	376.1
21.71	378.219	375.952
21.76	378.004	376.089
21.81	378.084	375.971
21.86	377.96	375.943
21.91	378.235	376.23
21.96	378.127	376.002
22.01	377.959	376.314
22.06	377.961	376.086
22.11	377.994	376.087
22.16	377.85	375.678
22.21	377.981	375.81
22.26	377.802	375.608
22.31	377.972	375.685
22.36	378.082	376.068
22.41	378.14	376.105
22.46	377.845	375.936
22.51	377.968	376.075
22.56	377.987	375.785
22.61	377.803	375.505
22.66	377.831	375.62
22.71	377.909	375.799
22.76	377.748	375.426
22.81	377.854	375.488
22.86	377.659	375.398
22.91	377.547	375.488
22.96	377.585	375.469
23.01	377.734	375.449
23.06	377.665	375.639
23.11	377.848	375.576
23.16	377.528	375.481
23.21	377.577	375.444
23.26	377.551	375.427
23.31	377.723	375.472
23.36	377.767	375.344
23.41	377.572	375.357
23.46	377.726	375.44
23.51	377.782	375.54
23.56	377.601	375.584
23.61	377.485	375.559
23.66	377.661	375.32
23.71	377.8	375.69
23.76	377.697	375.53
23.81	377.917	375.759
23.86	377.722	375.474
23.91	377.679	375.708
23.96	377.722	375.588
24.01	377.629	375.546
24.06	377.773	375.329
24.11	377.96	375.415
24.16	377.658	375.387
24.21	377.823	375.641
24.26	377.714	375.579
24.31	377.705	375.659
24.36	377.397	375.583
24.41	377.746	375.75
24.46	377.714	375.511
24.51	377.564	375.565
24.56	377.541	375.687
24.61	377.618	375.584
24.66	377.584	375.455
24.71	377.529	375.73
24.76	377.411	375.523
24.81	377.558	375.674
24.86	377.568	375.472
24.91	377.554	375.587
24.96	377.684	375.221
25.01	377.702	375.622
25.06	377.752	375.409
25.11	377.826	375.434
25.16	377.548	375.16
25.21	377.693	375.14
25.26	377.795	375.065
25.31	377.824	375.286
25.36	377.631	375.226
25.41	377.514	375.362
25.46	377.768	375.225
25.51	378.054	375.276
25.56	377.718	375.086
25.61	377.626	375.188
25.66	377.507	375.204
25.71	377.725	375.166
25.76	377.623	375.315
25.81	377.643	375.229
25.86	377.566	375.249
25.91	377.854	375.393
25.96	377.541	375.234
26.01	377.752	375.116
26.06	377.657	375.3
26.11	377.87	375.451
26.16	377.863	374.889
26.21	377.371	374.901
26.26	375.531	375.037
26.31	373.736	375.079
26.36	371.4	375.052
26.41	369.814	375.404
26.46	370.136	375.034
26.51	371.274	375.036
26.56	371.958	375.049
26.61	372.934	375.422
26.66	373.988	375.072
26.71	374.875	375.317
26.76	375.56	375.289
26.81	376.364	375.325
26.86	376.306	375.094
26.91	376.358	375.339
26.96	376.702	375.166
27.01	376.65	375.48
27.06	376.652	375.129
27.11	376.699	375.454
27.16	376.76	374.994
27.21	376.966	375.201
27.26	377.013	375.156
27.31	377.05	375.139
27.36	377.102	374.952
27.41	377.286	375.116
27.46	377.422	375.106
27.51	377.536	375.461
27.56	377.755	375.187
27.61	377.99	375.357
27.66	377.766	375.08
27.71	377.492	375.025
27.76	377.386	375.026
27.81	377.456	375.529
27.86	377.618	375.3
27.91	377.554	375.243
27.96	377.486	375.346
28.009	377.616	375.135
28.059	377.369	375.114
28.109	377.22	375.056
28.159	377.415	374.868
28.209	377.508	375.089
28.259	377.576	375.114
28.309	377.491	375.141
28.359	377.417	375.149
28.409	377.592	375.228
28.459	377.209	375.048
28.509	377.634	375.062
28.559	377.626	375.199
28.609	377.874	375.125
28.659	377.308	374.956
28.709	377.893	374.863
28.759	377.637	374.886
28.809	377.708	375.204
28.859	377.384	374.975
28.909	377.635	375.176
28.959	377.708	375.02
29.009	377.678	374.813
29.059	377.588	375.125
29.109	377.84	375.048
29.159	377.509	375.071
29.209	377.593	375.199
29.259	377.287	374.903
29.309	377.729	375.025
29.359	377.561	374.587
29.409	377.482	371.206
29.459	377.548	366.078
29.509	377.834	362.306
29.559	377.69	361.54
29.609	377.486	362.865
29.659	377.403	364.978
29.709	377.344	367.122
29.759	377.293	368.853
29.809	377.625	370.496
29.859	377.556	371.429
29.909	377.685	372.401
29.959	377.066	372.458
30.009	377.396	372.375
30.059	377.186	372.461
30.109	377.361	372.631
30.159	377.23	372.61
30.209	377.1	372.835
30.259	377.318	372.922
30.309	377.466	373.063
30.359	377.271	372.891
30.409	377.092	373.288
30.459	377.326	373.452
30.509	377.535	373.524
30.559	377.21	373.452
30.609	377.336	374.008
30.659	377.364	373.838
30.709	377.282	373.785
30.759	377.035	373.749
30.809	377.222	374.145
30.859	377.325	373.948
30.909	377.248	373.683
30.959	377.015	373.817
31.009	377.072	373.947
31.059	377.116	373.635
31.109	377.112	373.638
31.159	377.004	373.651
31.209	377.303	373.917
31.259	377.109	373.663
31.309	377.383	373.537
31.359	377.009	373.881
31.409	377.379	374.03
31.459	377.05	373.639
31.509	377.217	373.454
31.559	376.905	373.796
31.609	377.093	373.829
31.659	377.026	373.929
31.709	377.232	373.593
31.759	377.226	373.658
31.809	377.227	373.961
31.859	377.262	373.654
31.909	377.194	373.582
31.959	376.967	373.868
32.009	377.045	373.776
32.059	377.035	373.828
32.109	377.046	373.53
32.159	377.031	373.808
32.209	377.096	373.974
32.259	376.98	373.433
32.309	376.999	373.472
32.359	376.848	373.68
32.409	377.012	373.598
32.459	376.99	373.405
32.509	377.15	373.318
32.559	377.028	373.858
32.609	377.027	373.752
32.659	376.843	373.225
32.709	377.017	373.349
32.759	376.975	373.406
32.809	377.405	373.87
32.859	377.206	373.177
32.909	377.226	373.36
32.959	376.859	373.501
33.009	376.951	373.664
33.059	376.91	373.314
33.109	376.927	373.318
33.159	376.809	373.155
33.209	376.876	373.462
33.259	376.68	373.421
33.309	377.107	373.18
33.359	377.014	373.156
33.409	376.974	373.412
33.459	376.918	373.533
33.509	377.05	373.536
33.559	376.964	373.584
33.609	377.13	373.469
33.659	377.208	373.285
33.709	377.102	373.222
33.759	377.151	373.196
33.809	377.158	373.571
33.859	376.994	373.217
33.909	377.076	373.643
33.959	377.04	373.277
34.009	376.755	373.465
34.059	376.636	373.379
34.109	376.875	373.39
34.159	376.743	373.489
34.209	376.911	373.5
34.259	376.744	373.33
34.309	376.786	373.51
34.359	376.755	373.355
34.409	376.815	373.439
34.459	376.679	373.212
34.509	376.802	373.404
34.559	376.867	373.469
34.609	376.8	373.616
34.659	376.795	373.564
34.709	377.064	373.647
34.759	377.036	373.666
34.809	376.751	373.767
34.859	376.79	373.688
34.909	376.801	373.971
34.959	376.958	373.815
35.009	376.83	373.866
35.059	376.86	373.83
35.109	376.56	373.886
35.159	376.647	373.912
35.209	376.824	373.875
35.259	376.669	373.892
35.309	376.911	374.076
35.359	376.858	373.839
35.409	376.721	374.353
35.459	376.589	374.225
35.509	376.654	373.998
35.559	376.698	373.673
35.609	376.885	373.56
35.659	376.719	373.556
35.709	376.77	373.228
35.758	376.858	373.407
35.808	376.769	373.441
35.858	376.615	373.403
35.908	376.772	373.267
35.958	376.547	373.198
36.008	376.633	373.457
36.058	376.252	373.188
36.108	376.345	373.541
36.158	376.425	373.455
36.208	376.638	373.596
36.258	376.5	373.597
36.308	376.588	373.758
36.358	376.587	373.63
36.408	376.549	373.92
36.458	376.552	373.784
36.508	376.764	373.748
36.558	376.73	373.976
36.608	376.538	373.942
36.658	376.515	373.814
36.708	376.756	374.137
36.758	376.535	373.845
36.808	376.716	373.92
36.858	376.793	373.723
36.908	376.84	373.765
36.958	376.602	373.541
37.008	376.584	373.743
37.058	376.407	373.733
37.108	376.396	373.681
37.158	376.555	373.66
37.208	376.29	373.705
37.258	376.294	373.534
37.308	376.378	373.58
37.358	376.302	373.608
37.408	376.103	373.576
37.458	376.334	373.66
37.508	376.212	373.655
37.558	376.141	373.721
37.608	376.185	373.683
37.658	376.292	373.727
37.708	376.52	373.929
37.758	376.497	373.523
37.808	376.456	373.482
37.858	376.29	373.664
37.908	376.345	373.402
37.958	376.055	373.257
38.008	376.182	373.248
38.058	376.276	373.309
38.108	376.38	373.278
38.158	376.119	373.506
38.208	376.208	373.564
38.258	375.965	373.545
38.308	376.087	373.738
38.358	375.907	373.485
38.408	376.058	373.591
38.458	376.112	373.522
38.508	376.122	373.62
38.558	375.925	373.52
38.608	375.84	373.507
38.658	375.819	373.46
38.708	375.785	373.264
38.758	375.936	373.163
38.808	375.8	373.339
38.858	375.937	373.296
38.908	376.059	373.125
38.958	375.814	373.147
39.008	376.036	373.381
39.058	375.828	373.464
39.108	375.744	373.449
39.158	375.738	373.235
39.208	375.853	373.265
39.258	375.908	373.235
39.308	375.961	373.169
39.358	375.869	373.294
39.408	376.007	373.199
39.458	375.916	373.334
39.508	375.987	373.025
39.558	375.77	373.302
39.608	375.558	373.478
39.658	375.581	373.241
39.708	375.76	373.016
39.758	375.689	373.138
39.808	375.742	373.235
39.858	375.45	373.188
39.908	375.483	373.381
39.958	375.435	373.383
40.008	375.588	373.426
40.058	375.516	373.2
40.108	375.566	373.357
40.158	375.517	373.226
40.208	375.491	373.307
40.258	375.45	373.244
40.308	375.522	373.422
40.358	375.361	373.196
40.408	375.374	373.251
40.458	375.446	373.22
40.508	375.534	373.316
40.558	375.333	373.356
40.608	375.494	373.307
40.658	375.214	372.936
40.708	375.263	373.136
40.758	375.166	373.054
40.808	375.407	373.104
40.858	375.163	373.108
40.908	375.372	373.199
40.958	375.32	373.162
41.008	375.263	373.136
41.058	375.192	372.894
41.108	375.265	373.109
41.158	375.047	373.395
41.208	375.154	373.188
41.258	375.139	373.266
41.308	374.984	373.051
41.358	375.001	373.021
41.408	375.065	372.842
41.458	375.039	372.89
41.508	375.211	372.859
41.558	375.178	372.721
41.608	375.146	373.141
41.658	375.16	373.116
41.708	375.18	373.362
41.758	374.991	373.012
41.808	374.962	372.866
41.858	374.798	372.595
41.908	374.635	372.772
41.958	374.649	372.657
42.008	374.781	372.849
42.058	374.41	372.853
42.108	374.738	372.966
42.158	374.492	372.775
42.208	374.399	372.832
42.258	374.378	372.675
42.308	374.399	372.779
42.358	374.341	372.929
42.408	374.313	372.799
42.458	374.255	372.949
42.508	374.577	372.605
42.558	374.278	372.282
42.608	374.454	372.715
42.658	374.323	372.498
42.708	374.032	372.605
42.758	374.07	372.569
42.808	374.162	372.664
42.858	373.986	372.646
42.908	374.029	372.795
42.958	373.889	372.736
43.008	373.591	372.501
43.058	373.384	372.44
43.108	373.511	372.376
43.158	373.379	372.475
43.208	373.449	372.51
43.258	373.211	372.422
43.308	373.326	372.379
43.358	373.376	372.488
43.408	373.44	372.087
43.457	373.382	372.124
43.507	373.529	372.398
43.557	373.395	372.254
43.607	373.637	372.352
43.657	373.509	372.167
43.707	373.619	372.43
43.757	373.771	372.334
43.807	373.688	372.613
43.857	373.618	372.543
43.907	373.62	372.508
43.957	373.628	372.544
44.007	373.838	372.479
44.057	373.673	372.116
44.107	373.804	372.153
44.157	373.741	372.003
44.207	373.999	372.122
44.257	374.076	372.198
44.307	374.082	372.16
44.357	373.827	372.013
44.407	373.992	372.288
44.457	373.807	372.335
44.507	374.166	372.311
44.557	374.145	372.237
44.607	373.997	372.115
44.657	373.993	372.094
44.707	374.164	372.23
44.757	374.048	372.22
44.807	374.253	372.047
44.857	374.37	372.044
44.907	374.242	372.095
44.957	374.59	372.184
45.007	374.816	372.471
45.057	374.406	372.027
45.107	374.603	372.145
45.157	374.479	371.912
45.207	374.634	372.184
45.257	374.768	372.157
45.307	374.901	372.232
45.357	374.933	372.224
45.407	374.819	372.32
45.457	374.83	372.218
45.507	375.188	372.258
45.557	374.953	372.117
45.607	375.256	372.169
45.657	375.368	371.988
45.707	375.454	372.235
45.757	375.413	371.997
45.807	375.605	372.322
45.857	375.558	372.321
45.907	375.709	372.159
45.957	375.775	372.073
46.007	375.963	372.196
46.057	375.922	372.183
46.107	376.083	372.409
46.157	376.191	372.161
46.207	376.305	372.538
46.257	376.368	372.486
46.307	376.375	372.446
46.357	376.41	372.434
46.407	376.686	372.336
46.457	376.541	372.276
46.507	376.893	372.601
46.557	376.844	372.425
46.607	377.038	372.798
46.657	377.011	372.498
46.707	377.322	372.7
46.757	377.222	372.762
46.807	377.396	373.05
46.857	377.319	372.97
46.907	377.424	372.958
46.957	377.481	372.736
47.007	377.791	373.263
47.057	377.752	373.038
47.107	378.183	373.14
47.157	378.234	373.194
47.207	378.288	373.242
47.257	378.449	373.462
47.307	378.653	373.451
47.357	379.023	373.706
47.407	378.857	373.431
47.457	379.06	373.357
[truncated: 2,098 more rows]
[truncated: 7 more columns]

## Sheet: Figure 6
Figure 6 Data quantitation
Panel D
Basal NFAT2 nuclear levels
	siNT	siMCU					Mann Whitney test
	0.99	1.38					P value	0.0005
	1.23	1.18					Exact or approximate P value?	Exact
	1.11	1.06					P value summary	***
	0.93	1.18					Significantly different (P < 0.05)?	Yes
	1.29	0.93					One- or two-tailed P value?	Two-tailed
	1.25	1.36					Sum of ranks in column A,B	6580 , 8821
	0.95	1.08					Mann-Whitney U	2664
	1.2	1.18
	1.09	0.94
	1.34	1.03
	1.02	1.23
	1.05	0.9
	1.19	1.21
	1.27	1.58
	1.03	1.28
	1.2	1.11
	1.04	1.26
	1.21	1.58
	1.1	1.1
	0.94	1.03
	1.03	1.14
	0.96	1.09
	1.14	1.19
	1.13	1.29
	1.01	1.06
	1.07	1.7
	1.27	1.28
	1.25	1.16
	1.39	1.31
	1.12	0.76
	1.19	0.94
	1.17	1.11
	1.01	1.06
	0.96	1.29
	0.74	1.33
	0.91	1.18
	0.99	1.09
	0.74	1.25
	0.82	1.31
	1.4	1.19
	0.91	0.99
	0.96	1.1
	1.07	1.08
	0.93	0.95
	1.06	1.14
	1.09	1.07
	1.21	1.17
	1.11	1.09
	0.93	1.05
	0.99	1.38
	0.83	1.15
	1.21	1.09
	1.31	1.07
	1.26	1.17
	1.04	1.08
	1.12	0.97
	0.82	0.97
	1.18	1.16
	1.03	1.28
	1.14	0.95
	1.3	1.04
	0.89	1.09
	1.21	1.53
	0.96	1.62
	0.94	1.23
	0.76	1.12
	1.26	1.47
	0.75	1.26
	0.94	0.92
	0.95	1.24
	0.96	1.27
	0.9	1.28
	0.76	1.13
	1.27	1.12
	0.78	1.34
	1.24	1
	1.16	0.99
	1.1	1.08
	0.91	1.22
	0.99	1.79
	1.07	1.05
	1.18	1.23
	1.08	0.93
	1.08	1.15
	1.09	1.33
	1.15	1.51
	1.02	1.05
	1.54
Panel E
NFAT2 nuclear translocation
	siNT	siMCU					Mann Whitney test
	0.03	0.05					P value	<0.0001
	0.03	0.11					Exact or approximate P value?	Exact
	0.04	0.12					P value summary	****
	0.05	0.12					Significantly different (P < 0.05)?	Yes
	0.05	0.2					One- or two-tailed P value?	Two-tailed
	0.06	0.16					Sum of ranks in column A,B	6286 , 9114
	0.1	0.05					Mann-Whitney U	2370
	0.03	0.16
	0.07	0.12
	0.21	0.1
	0.05	0.14
	0.08	0.05
	0.11	0.09
	0.1	0.05
	0.12	0.18
	0.06	0.17
	0.06	0.11
	0.03	0.1
	0.04	0.05
	0.03	0.34
	0.08	0.2
	0.06	0.1
	0.04	0.06
	0.1	0.05
	0.2	0.03
	0.02	0.1
	0.02	0.08
	0.1	0.1
	0.04	0.12
	0.13	0.31
	0.04	0.1
	0.09	0.06
	0.15	0.15
	0.04	0.11
	0.11	0.05
	0.08	0.18
	0.16	0.06
	0.07	0.08
	0.12	0.12
	0.04	0.14
	0.17	0.06
	0.09	0.1
	0.08	0.12
	0.04	0.07
	0.05	0.11
	0.09	0.12
	0.06	0.11
	0.08	0.08
	0.11	0.12
	0.06	0.05
	0.05	0.06
	0.23	0.09
	0.12	0.05
	0.02	0.06
	0.02	0.05
	0.17	0.06
	0.1	0.2
	0.09	0.07
	0.05	0.14
	0.01	0.13
	0.01	0.11
	0.09	0.16
	0.05	0.05
	0.06	0.08
	0.05	0.13
	0.07	0.24
	0.11	0.17
	0.06	0.09
	0.05	0.07
	0.12	0.1
	0.08	0.07
	0.07	0.12
	0.09	0.06
	0.12	0.09
	0.12	0.1
	0.07	0.16
	0.03	0.12
	0.1	0.08
	0.07	0.11
	0.05	0.06
	0.06	0.07
	0.03	0.08
	0.09	0.06
	0.12	0.06
	0.05	0.16
	0.04	0.1
	0.04	0.07
	0.02
Panel G
Normalized luciferase activity
	Keratin 5+ EV	Keratin 5+ NFAT2 OE				One sample t test	Sample difference has zero SD
R1	1	1.45214				t, df		t=18.15, df=2
R2	1	1.39554				P value (two tailed)		0.003
R3	1	1.37745				P value summary		**
Mean	1	1.408				Significant (alpha=0.05)?		Yes
Panel H
Normalized luciferase activity
	Keratin 5+ EV	Keratin 5+ NFAT2 OE	Keratin5 Del924+ NFAT2 OE	Keratin 5+ MyoD1 OE			ANOVA summary				Dunnett's multiple comparisons test	Mean Diff.	95.00% CI of diff.	Significant?	Summary
R1	1	1.33	0.39	0.627			F	33.17			Keratin 5+ EV vs. Keratin 5+ NFAT2 OE	-0.5283	-0.8047 to -0.2519	Yes	***
R2	1	1.45	0.2	0.61			P value	<0.0001			Keratin 5+ EV vs. Keratin5 Del924+ NFAT2 OE	0.5925	0.2835 to 0.9015	Yes	***
R3	1	1.75	0.53	0.62			P value summary	****			Keratin 5+ EV vs. Keratin 5+ MyoD1 OE	0.2633	-0.04576 to 0.5723	No	ns
R4	1	1.5	0.51	1.09			Significant diff. among means (P < 0.05)?	Yes
R5	1	1.25					R square	0.8615
R6	1	1.89					F (DFn, DFd)	F (3, 16) = 33.17
Mean	1	1.528	0.4075	0.7368
Panel I
Normalized mRNA expression
	Control	NFAT2					One sample t test	Sample difference has zero SD
R1	1	1.19473					t, df		t=4.142, df=4
R2	1	1.54111					P value (two tailed)		0.0144
R3	1	1.36217					P value summary		*
R4	1	1.90178					Significant (alpha=0.05)?		Yes
R5	1	1.86768
Mean	1	1.573
Panel J
Normalized mRNA expression
	Control	MyoD1 OE					One sample t test	Sample difference has zero SD
R1	1	1.02199					t, df		t=0.8488, df=4
R2	1	1.1861					P value (two tailed)		0.4438
R3	1	1.04252					P value summary		ns
R4	1	0.939732					Significant (alpha=0.05)?		No
R5	1	0.986004
Mean	1	1.035
Panel L
Mean pixel intensity
	Control	CsA 10nM	CsA 100nM	CsA 10μM			Dunnett's multiple comparisons test	Mean Diff.	95.00% CI of diff.	Significant?	Summary
R1	100	101.907	100.06	70.7152			Control vs. CsA 10nM	-2.446	-20.24 to 15.34	No	ns
R2	100	93.208	100.93	77.9013			Control vs. CsA 100nM	-2.921	-20.71 to 14.87	No	ns
R3	100	112.224	107.772	92.2747			Control vs. CsA 10μM	19.7	1.914 to 37.49	Yes	*
Mean	100	102.4	102.9	80.3

## Sheet: Figure 7
Figure 7 Data quantitation
Panel A
Cytosolic Ca2+ levels
Time [s]	Contrrol	Mitoxantrone pretreatment
0.688	4.324	4.876
1.733	4.196	4.852
2.814	4.193	4.76
3.905	4.246	4.823
5.021	4.223	4.807
6.112	4.203	4.773
7.149	4.216	4.805
8.179	4.167	4.824
9.458	4.223	4.792
10.514	4.257	4.844
11.642	4.206	4.856
12.715	4.237	4.821
13.786	4.178	4.789
14.943	4.17	4.792
16.039	4.229	4.771
17.14	4.222	4.784
18.248	4.169	4.754
19.315	4.214	4.789
20.435	4.149	4.763
21.507	4.195	4.838
22.586	4.186	4.815
23.696	4.224	4.769
24.754	4.152	4.79
25.826	4.126	4.792
26.856	4.154	4.816
27.939	4.147	4.815
28.996	4.161	4.831
30.055	4.207	4.85
31.13	4.216	4.788
32.197	4.213	4.794
33.278	4.217	4.749
34.35	4.22	4.73
35.405	4.153	4.849
36.478	4.194	4.809
37.574	4.168	4.818
38.666	4.158	4.776
39.803	4.182	4.783
40.893	4.22	4.775
41.985	4.212	4.818
43.038	4.187	4.812
44.091	4.215	4.776
45.127	4.219	4.67
46.168	4.241	4.652
47.333	4.179	4.811
48.387	4.274	4.726
49.423	4.223	4.757
50.521	4.233	4.743
51.598	4.245	4.78
52.657	4.19	4.782
53.687	4.157	4.8
54.723	4.226	4.754
55.765	4.231	4.735
56.842	4.26	4.837
57.901	4.241	4.813
58.95	4.259	4.775
59.998	4.244	4.784
61.106	4.232	4.754
62.185	4.165	4.761
63.265	4.153	4.752
64.341	4.184	4.842
65.432	4.127	4.769
66.532	4.14	4.783
67.66	4.153	4.738
68.749	4.134	4.713
69.835	4.175	4.772
70.966	4.126	4.754
72.063	4.1	4.743
73.233	4.125	4.785
74.325	4.139	4.706
75.525	4.17	4.687
76.687	4.128	4.754
77.819	4.16	4.774
79.008	4.165	4.701
80.089	4.205	4.736
81.258	4.177	4.748
82.461	4.19	4.738
83.577	4.165	4.748
84.809	4.24	4.773
85.898	4.178	4.784
87.043	4.186	4.79
88.114	4.204	4.823
89.319	4.133	4.8
90.416	4.246	4.801
91.552	4.178	4.698
92.641	4.189	4.753
93.726	4.114	4.749
94.895	4.181	4.843
96.053	4.155	4.818
97.153	4.158	4.75
98.314	4.172	4.804
99.5	4.09	4.809
100.65	4.132	4.771
101.891	4.107	4.766
102.927	4.055	4.808
104.083	4.078	4.808
105.121	4.155	4.794
106.181	4.139	4.742
107.436	4.147	4.831
108.633	4.177	4.741
109.693	4.146	4.761
110.932	4.214	4.813
112.111	4.149	4.766
113.181	4.171	4.777
114.456	4.083	4.865
115.497	4.112	4.855
116.525	4.107	4.76
117.748	4.145	4.812
118.783	4.149	4.861
119.825	4.125	4.825
121.115	4.191	4.8
122.182	4.139	4.822
123.429	4.172	4.843
124.47	4.169	4.858
125.776	4.117	4.851
127.053	4.106	4.823
128.1	4.119	4.833
129.543	4.122	4.845
130.598	4.146	4.834
131.66	4.173	4.81
132.928	4.212	4.765
134.19	4.21	4.769
135.454	4.207	4.756
136.519	4.169	4.799
137.598	4.228	4.814
138.88	4.176	4.754
140.18	4.169	4.796
141.264	4.17	4.775
142.374	4.196	4.752
143.687	4.143	4.896
144.775	4.228	4.817
145.88	4.167	4.77
147.205	4.19	4.756
148.32	4.165	4.819
149.433	4.125	4.798
150.757	4.137	4.853
151.877	4.173	4.867
153.237	4.195	4.84
154.356	4.185	4.824
155.71	4.187	4.747
156.83	4.117	4.793
157.969	4.121	4.812
159.107	4.126	4.834
160.479	4.174	4.8
161.62	4.153	4.781
163.011	4.163	4.794
164.174	4.226	4.805
165.562	4.211	4.778
166.719	4.165	4.767
167.865	4.167	4.766
169.267	4.18	4.802
170.415	4.165	4.706
171.837	4.145	4.75
173.005	4.112	4.866
174.174	4.147	4.775
175.604	4.162	4.936
176.774	4.209	4.871
177.972	4.159	4.908
179.176	4.206	4.909
180.62	4.215	4.86
181.752	4.15	4.848
182.937	4.148	4.872
184.167	4.21	4.89
185.387	4.165	4.89
186.514	4.162	4.902
187.719	4.221	4.896
188.933	4.146	4.83
190.154	4.193	4.801
191.381	4.196	4.801
192.513	4.127	4.873
193.736	4.15	4.78
194.965	4.24	4.874
196.188	4.245	4.856
197.41	4.203	4.86
198.674	4.18	4.833
199.841	4.117	4.908
201.074	4.249	4.907
202.327	4.171	4.845
203.584	4.163	4.917
204.826	4.162	4.867
206.079	4.122	4.923
207.331	4.155	4.799
208.585	4.132	4.782
209.862	4.185	4.786
211.133	4.165	4.828
212.339	4.157	4.795
213.609	4.081	4.817
214.893	4.085	4.841
216.172	4.095	4.866
217.395	4.133	4.819
218.72	4.134	4.82
220.032	4.132	4.809
221.344	4.116	4.791
222.639	4.2	4.834
223.854	4.148	4.87
225.16	4.131	4.858
226.466	4.137	4.817
227.729	4.137	4.808
229.038	4.119	4.778
230.363	4.116	4.845
231.682	4.136	4.822
232.921	4.139	4.769
234.245	4.209	4.834
235.582	4.169	4.8
236.899	4.142	4.763
238.228	4.2	4.791
239.564	4.214	4.866
240.895	4.174	4.81
242.178	4.113	4.813
243.526	4.201	4.758
244.871	4.18	4.833
246.238	4.162	4.82
247.602	4.164	4.83
248.948	4.125	4.848
250.23	4.19	4.816
251.592	4.152	4.845
252.953	4.143	4.759
254.32	4.192	4.794
255.71	4.207	4.771
257.082	4.227	4.766
258.489	4.228	4.88
259.873	4.167	4.852
261.271	4.132	4.866
262.648	4.172	4.82
263.981	4.136	4.854
265.398	4.213	4.832
266.79	4.189	4.805
268.224	4.228	4.786
269.627	4.26	4.83
270.989	4.174	4.805
272.401	4.246	4.85
273.842	4.229	4.913
275.287	4.185	4.889
276.72	4.242	4.875
278.154	4.162	4.893
279.508	4.136	4.828
280.946	4.185	4.84
282.41	4.234	4.859
283.855	4.169	4.853
285.293	4.172	4.819
286.673	4.247	4.761
288.129	4.23	4.811
289.501	4.238	4.786
290.609	4.222	4.865
291.702	4.243	4.851
292.988	4.224	4.924
294.079	4.28	4.906
295.195	4.253	4.939
296.29	4.192	4.81
297.378	4.189	4.883
298.506	4.209	4.811
299.698	4.269	4.8
301.029	4.272	4.798
302.125	4.253	4.822
303.2	4.267	4.894
304.332	4.337	4.839
305.434	4.222	4.918
306.565	4.299	4.885
307.732	4.243	4.866
308.855	4.221	4.832
310.408	4.248	4.84
311.915	4.26	4.867
313.443	4.226	4.917
315.013	4.196	4.895
316.582	4.209	4.921
318.109	4.194	4.925
319.648	4.217	4.869
321.196	4.279	4.912
322.728	4.256	4.792
324.196	4.258	4.878
325.739	4.283	4.814
327.292	4.28	4.84
328.827	4.208	4.935
330.374	4.21	4.953
331.926	4.224	4.954
333.525	4.184	4.907
335.093	4.247	4.878
336.681	4.218	4.901
338.245	4.2	4.935
339.811	4.249	4.97
341.409	4.175	4.86
343.016	4.213	4.867
344.61	4.199	4.956
346.198	4.207	5.02
347.76	4.215	4.895
349.349	4.278	4.936
350.943	4.248	4.95
352.56	4.261	4.961
354.196	4.201	4.906
355.796	4.25	4.87
357.428	4.189	4.96
359.036	4.18	4.933
360.648	4.208	5.041
362.304	4.21	4.971
363.935	4.195	5.003
365.588	4.165	4.87
367.233	4.196	4.991
368.81	4.206	4.957
370.464	4.206	5.003
372.117	4.22	4.928
373.767	4.289	4.882
375.349	4.195	5.001
377.011	4.214	4.961
378.646	4.273	4.892
380.307	4.259	4.994
381.967	4.257	4.975
383.626	4.246	4.974
385.277	4.267	4.972
386.939	4.204	4.994
388.591	4.27	4.996
390.239	4.21	4.953
391.898	4.227	5.006
393.575	4.229	4.946
395.249	4.162	4.937
396.933	4.222	5.042
398.632	4.228	4.929
400.317	4.189	4.935
402.025	4.214	4.922
403.733	4.205	4.955
405.418	4.19	4.984
407.111	4.236	4.895
408.845	4.194	5.024
410.548	4.187	5.012
412.251	4.22	4.998
413.96	4.217	4.942
415.693	4.215	4.957
417.42	4.284	4.986
419.135	4.245	4.96
420.861	4.246	4.922
422.605	4.285	5.08
424.367	4.248	4.99
426.089	4.264	4.97
427.858	4.283	4.945
429.644	4.314	4.941
431.41	4.285	4.936
433.155	4.245	4.958
434.931	4.225	5.082
436.712	4.225	5.022
438.454	4.18	4.997
440.207	4.189	4.978
441.976	4.278	5.02
443.73	4.249	4.945
445.501	4.289	4.977
447.281	4.243	4.959
449.08	4.242	4.938
450.878	4.195	4.942
452.651	4.277	4.921
454.45	4.32	5.002
456.249	4.243	5.012
458.005	4.242	5.05
459.841	4.284	5.058
461.661	4.299	5.018
463.452	4.277	4.974
465.253	4.285	5.005
467.062	4.382	5.018
468.872	4.323	5.067
470.689	4.272	5.07
472.5	4.29	5.065
474.318	4.233	5.047
476.146	4.295	4.99
477.98	4.262	5.023
479.797	4.265	5.055
481.626	4.273	5.127
483.466	4.277	5.031
485.308	4.315	5.048
487.154	4.344	5.009
488.998	4.361	5.004
490.838	4.341	5.083
492.684	4.241	5.082
494.531	4.324	5.072
496.395	4.372	4.999
498.235	4.281	5.055
500.095	4.313	5.099
501.965	4.35	5.056
503.83	4.29	5.1
505.698	4.285	5.076
507.58	4.267	5.089
509.468	4.313	5.125
511.356	4.279	5.089
513.256	4.334	5.026
515.15	4.303	5.13
517.052	4.403	5.12
518.946	4.325	5.067
520.827	4.341	5.054
522.722	4.339	5.025
524.609	4.357	5.141
526.522	4.373	5.112
528.428	4.313	5.074
530.342	4.369	5.112
532.263	4.344	5.064
534.169	4.356	5.101
536.105	4.316	5.11
538.029	4.226	5.09
539.953	4.24	5.116
541.89	4.312	5.084
543.827	4.32	5.075
545.767	4.255	5.184
547.702	4.314	5.1
549.646	4.267	5.126
551.564	4.329	5.161
553.513	4.321	5.099
555.468	4.247	5.079
557.417	4.349	5.145
559.31	4.317	5.117
561.276	4.26	5.118
563.243	4.333	5.146
565.217	4.295	5.099
567.219	4.323	5.144
569.217	4.322	5.117
571.201	4.326	5.18
573.191	4.316	5.156
575.175	4.355	5.154
577.16	4.367	5.092
579.142	4.382	5.11
581.138	4.308	5.149
583.154	4.342	5.129
585.168	4.348	5.15
587.182	4.349	5.122
589.195	4.351	5.217
591.214	4.319	5.13
593.23	4.391	5.166
595.272	4.288	5.207
597.295	4.329	5.214
599.249	4.363	5.051
601.289	4.331	5.143
603.325	4.38	5.143
605.362	4.332	5.181
607.402	4.303	5.158
609.44	4.405	5.176
611.491	4.331	5.11
613.469	4.291	5.142
615.524	4.362	5.167
617.564	4.332	5.126
619.561	4.358	5.14
621.624	4.278	5.148
623.693	4.329	5.159
625.768	4.361	5.108
627.871	4.336	5.146
629.956	4.374	5.218
632.046	4.324	5.234
634.13	4.355	5.187
636.229	4.327	5.274
638.315	4.374	5.249
640.408	4.34	5.241
642.512	4.307	5.128
644.606	4.413	5.224
646.716	4.397	5.187
648.821	4.352	5.181
650.933	4.366	5.254
653.055	4.314	5.178
655.142	4.337	5.214
657.258	4.374	5.284
659.385	4.361	5.171
661.52	4.432	5.157
663.583	4.356	5.146
665.734	4.386	5.149
667.863	4.299	5.194
669.997	4.361	5.103
672.149	4.393	5.156
674.298	4.352	5.151
676.456	4.345	5.153
678.607	4.293	5.241
680.771	4.353	5.315
682.935	4.303	5.231
685.103	4.425	5.295
687.275	4.428	5.22
689.444	4.311	5.32
691.608	4.38	5.325
693.722	4.274	5.247
695.899	4.377	5.309
698.088	4.347	5.204
700.271	4.397	5.208
702.458	4.39	5.182
704.645	4.365	5.191
706.827	4.377	5.215
709.023	4.397	5.2
711.224	4.418	5.21
713.436	4.42	5.201
715.651	4.378	5.223
717.848	4.358	5.12
720.066	4.353	5.205
722.284	4.398	5.141
724.51	4.4	5.199
726.752	4.313	5.229
728.982	4.389	5.278
731.194	4.355	5.24
733.442	4.363	5.251
735.683	4.38	5.204
737.925	4.351	5.292
740.173	4.349	5.22
742.463	4.35	5.208
744.723	4.339	5.233
746.989	4.384	5.205
749.261	4.379	5.22
751.536	4.366	5.247
753.783	4.328	5.282
756.058	4.341	5.284
758.341	4.323	5.279
760.654	4.381	5.249
762.935	4.369	5.202
765.212	4.363	5.215
767.478	4.393	5.22
769.787	4.339	5.188
772.09	4.401	5.254
774.374	4.405	5.211
776.688	4.307	5.279
778.987	4.331	5.251
781.275	4.319	5.3
783.57	4.422	5.265
785.878	4.418	5.251
788.19	4.395	5.264
790.512	4.318	5.272
792.828	4.362	5.257
795.148	4.328	5.231
797.468	4.337	5.203
799.794	4.362	5.188
802.126	4.402	5.235
804.466	4.405	5.261
806.819	4.418	5.239
809.153	4.344	5.236
811.49	4.375	5.294
813.835	4.368	5.247
816.193	4.397	5.347
818.549	4.356	5.178
820.904	4.431	5.227
823.285	4.392	5.255
825.658	4.331	5.298
828.025	4.371	5.333
830.417	4.395	5.328
832.803	4.444	5.213
835.195	4.353	5.217
837.594	4.327	5.276
839.976	4.363	5.297
842.392	4.362	5.333
844.785	4.453	5.301
847.177	4.4	5.245
849.605	4.374	5.238
852.009	4.427	5.25
854.468	4.409	5.232
856.866	4.365	5.252
859.287	4.384	5.281
861.703	4.438	5.308
864.115	4.405	5.351
866.521	4.457	5.278
868.951	4.35	5.281
871.387	4.362	5.374
873.748	4.417	5.381
876.194	4.491	5.256
878.622	4.416	5.309
881.075	4.487	5.322
883.515	4.427	5.36
885.949	4.395	5.409
888.394	4.392	5.406
890.782	4.439	5.4
893.236	4.353	5.334
895.701	4.364	5.389
898.163	4.325	5.431
900.551	4.353	5.394
903.014	4.343	5.325
905.492	4.342	5.304
907.97	4.426	5.367
910.454	4.298	5.421
912.94	4.346	5.348
915.352	4.4	5.327
917.847	4.435	5.295
920.322	4.414	5.329
922.795	4.447	5.334
925.301	4.393	5.372
927.81	4.422	5.365
930.312	4.355	5.462
932.82	4.407	5.369
935.325	4.429	5.355
937.851	4.365	5.337
940.356	4.393	5.326
942.879	4.394	5.297
945.397	4.432	5.315
947.91	4.385	5.29
950.361	4.408	5.293
952.898	4.384	5.294
955.429	4.376	5.267
957.959	4.359	5.276
960.495	4.441	5.294
963.061	4.479	5.358
965.625	4.448	5.342
968.19	4.454	5.409
970.693	4.407	5.379
973.272	4.418	5.324
975.836	4.395	5.355
978.456	4.355	5.317
980.962	4.401	5.345
983.541	4.358	5.247
986.152	4.44	5.351
988.751	4.432	5.284
991.33	4.409	5.328
993.916	4.488	5.389
996.511	4.407	5.373
999.125	4.367	5.279
1001.74	4.379	5.253
1004.34	4.375	5.298
1006.93	4.394	5.297
1009.52	4.364	5.316
1012.14	4.376	5.376
1014.74	4.398	5.411
1017.35	4.412	5.4
1019.95	4.43	5.281
1022.54	4.474	5.348
1025.13	4.38	5.323
1027.74	4.374	5.333
1030.36	4.408	5.325
1032.98	4.45	5.293
1035.53	4.45	5.409
1038.16	4.459	5.336
1040.79	4.414	5.368
1043.43	4.411	5.405
1046.09	4.366	5.397
1048.72	4.417	5.362
1051.29	4.417	5.344
1053.92	4.404	5.34
1056.55	4.375	5.339
1059.2	4.362	5.335
1061.85	4.441	5.331
1064.52	4.403	5.403
1067.08	4.439	5.352
1069.78	4.412	5.396
1072.45	4.407	5.37
1075.13	4.415	5.314
1077.79	4.402	5.421
1080.47	4.343	5.332
1083.08	4.358	5.382
1085.75	4.377	5.346
1088.45	4.338	5.33
1091.14	4.387	5.352
1093.84	4.342	5.364
1096.54	4.399	5.345
1099.23	4.374	5.291
1101.85	4.399	5.286
1104.55	4.378	5.327
1107.24	4.414	5.318
1109.95	4.417	5.268
1112.7	4.42	5.329
1115.41	4.415	5.262
1118.15	4.389	5.311
1120.87	4.341	5.308
1123.6	4.398	5.403
1126.31	4.414	5.41
1129.04	4.44	5.375
1131.68	4.438	5.256
1134.4	4.418	5.286
1137.14	4.373	5.323
1139.86	4.361	5.339
1142.57	4.396	5.311
1145.31	4.369	5.287
1148.06	4.352	5.345
1150.79	4.399	5.359
1153.53	4.374	5.359
1156.2	4.425	5.292
1158.92	4.382	5.428
1161.66	4.436	5.297
1164.41	4.423	5.352
1167.15	4.367	5.338
1169.92	4.379	5.407
1172.69	4.33	5.343
1175.43	4.319	5.342
1178.17	4.326	5.29
1180.92	4.366	5.226
1183.7	4.363	5.333
1186.45	4.325	5.309
1189.22	4.321	5.282
1192.01	4.38	5.274
1194.76	4.361	5.343
1197.49	4.337	5.34
1200.25	4.398	5.324
1203.01	4.38	5.334
1205.71	4.377	5.301
1208.51	4.353	5.365
1211.28	4.372	5.281
1213.99	4.368	5.266
1216.78	4.323	5.28
1219.57	4.294	5.21
1222.28	4.281	5.307
1225.07	4.302	5.308
1227.78	4.34	5.281
1230.57	4.342	5.313
1233.36	4.348	5.303
1236.15	4.314	5.288
1238.94	4.278	5.25
1241.74	4.294	5.294
1244.54	4.319	5.235
1247.29	4.325	5.235
Panel B
Cytosolic Ca2+ levels
	Control	Mitoxantrone pretreatment				Unpaired t test
	0.05	0.3				P value	0.0466
	0.45	0.3				P value summary	*
	0.25	0.4				Significantly different (P < 0.05)?	Yes
	0.45	0.2				One- or two-tailed P value?	Two-tailed
	0.15	0.5				t, df	t=2.014, df=104
	0.25	0.4
	0.15	0.6
	0.45	0.3
	0.25	0.4
	0.05	0.4
	0.15	0.2
	0.35	0.1
	0.05	0.1
	0.15	0.2
	0.05	0.8
	0.15	0.7
	0.15	0.3
	0.15	0.2
	0.05	0.1
	0.05	0.6
	0.05	0.2
	0.25	0.3
	0.35	0.7
	0.45	0.3
	0.15	0.1
	0.45	0.1
	0.05	0.4
	0.05	0.2
	0.25	0.1
	0.45	0.1
	0.45	0.1
	0.15	0.2
	0.25	0.2
	0.15	0.1
	0.1	0.2
	0.3	0.4
	0.2	0.3
	0.1	0.7
	0.3	0.1
	0.4	0.2
	0.3	0.1
	0.1	0.1
	0.3	0.1
	0.3	0.1
	0.2	0.3
	0.3	0.1
	0.2	0.4
	0.21	0.3
	0.3	0.4
	0.4	0.3
	0.1
	0.2
	0.1
	0.2
	0.4
	0.2
Panel C
Mitochondrial Ca2+ uptake
Time [s]	Contrrol	Mitoxantrone pretreatment
0	516.05	423.8
0.908	517.27	423.5
1.909	516.56	422.24
2.906	516.98	422.19
3.91	517.31	422.42
4.905	518.54	422.42
5.904	518.55	421.93
6.903	521.84	422
7.907	521.2	422.79
8.905	521.95	423.14
9.903	520.38	423.51
10.906	520.5	423.08
11.904	520.39	423.5
12.903	519.56	423.34
13.906	519.11	423.2
14.908	520.65	422.6
15.904	521.04	422.6
16.902	520.98	422.03
17.905	521.18	423.67
18.904	521.11	424.32
19.902	521.81	424.16
20.901	523.72	423.67
21.907	525.55	423.2
22.906	523.79	424.36
23.905	523.81	425.03
24.903	524	424.44
25.903	523.69	423.94
26.902	521.38	423.42
27.901	521.69	423.22
28.905	522.72	423.62
29.904	523.04	423.2
30.902	522.44	422.96
31.906	521.82	423.23
32.905	522.01	424.53
33.904	522.61	424.68
34.902	523.93	424.36
35.901	524.55	423.37
36.905	527	423.51
37.904	527.85	424.26
38.902	525.9	423.6
39.907	527.21	424.51
40.906	527.25	423.95
41.904	526.32	424.99
42.902	526.95	426.03
43.902	524.68	427.99
44.901	524.71	427.2
45.902	523.3	427.66
46.913	523.71	428.32
47.905	525.78	428.37
48.903	526.74	428.24
49.903	527.38	429.29
50.902	527.62	428.99
51.906	528.98	428.88
52.905	532.43	428.97
53.904	534.29	428.61
54.902	537.89	428.15
55.901	543.29	429.03
56.905	545.75	429.2
57.904	548.76	429.32
58.903	548.85	429.07
59.902	548.76	429.24
60.9	549.57	429.21
61.904	547.56	430.46
62.902	547.36	432.22
63.902	548.1	433.39
64.906	546.81	433.7
65.904	544.95	435.04
66.904	543.56	434.59
67.903	541.16	434.81
68.902	541.75	432.41
69.901	540.67	432.97
70.905	539.86	431.55
71.904	537.14	431.1
72.901	537.45	431.4
73.906	537.03	430.76
74.905	537.72	431.41
75.904	536.2	432.84
76.901	537.42	433.47
77.906	535.91	434.14
78.904	537.66	435.61
79.904	538.35	435.02
80.903	539.4	435.66
81.901	536.87	436.37
82.905	536.88	436.62
83.902	536.14	438.63
84.901	537.35	437.28
85.9	537.43	437.24
86.906	538.97	436.98
87.903	539.62	437.53
88.902	539.88	436.7
89.901	540.83	435.49
90.905	539.26	435.65
91.904	539.36	436.05
92.903	540.42	436.23
93.901	541.54	436.46
94.901	542.08	437.28
95.906	543.1	437.99
96.905	543.16	438.49
97.903	545.62	438.29
98.902	544.48	437.56
99.901	542.32	439.13
100.901	544.07	437.54
101.9	543.54	437.18
102.904	545.39	436.9
103.902	544.7	435.9
104.906	545.45	435.62
105.901	543.51	435.24
106.905	543.02	435.47
107.905	543.45	435.52
108.903	542.54	435.66
109.902	541.02	435.38
110.902	540.55	436.24
111.901	541.06	436.07
112.901	539.14	436.49
113.9	539.33	437.2
114.905	538.86	437.05
115.904	541.88	437.84
116.904	542.36	437.82
117.903	543.67	437.94
118.902	549.09	438.73
119.901	552.44	440.01
120.904	554.95	442.67
121.903	555.92	443.15
122.901	558.76	443.71
123.905	560.88	445.73
124.903	561.94	447.08
125.901	562.66	447.58
126.901	562.65	446.73
127.9	563.75	447.55
128.905	562.22	448.41
129.904	561.67	448.59
130.903	564.93	448.26
131.902	564.77	448.17
132.902	565.49	448.05
133.901	565.19	448.14
134.899	565.76	448.03
135.903	566.87	448
136.901	566.56	449.15
137.9	566.28	448.02
138.905	564.94	448.48
139.905	564.23	448.74
140.903	564.48	448.7
141.902	565.17	450.71
142.906	566.09	450.31
143.904	566.91	450.86
144.903	566.99	449.84
145.901	569.19	450.7
146.899	572.65	451.04
147.904	573.55	450.04
148.902	576.37	449.59
149.9	577.64	448.44
150.905	580.65	449.97
151.903	581.27	449.95
152.901	581.89	449.72
153.9	583.61	450.01
154.9	586.62	450.2
155.904	587.38	450.09
156.903	589.95	449.19
157.903	588.48	451.16
158.902	586.72	451.45
159.901	588.64	451.17
160.901	589.12	451.37
161.9	588.74	451.47
162.904	589.45	451.57
163.902	589.39	453.08
164.901	591.66	453.03
165.9	590.51	451.79
166.901	590.6	451.99
167.9	589.14	451.05
168.899	588.3	449.52
169.903	587.96	448.15
170.901	589.28	449.26
171.9	589.16	449.15
172.903	590.23	449.7
173.901	590.92	450.44
174.9	593.66	450.59
175.904	592.93	451.35
176.902	594.71	451.14
177.902	596.25	451.24
178.901	597.29	449.88
179.899	599.1	449.47
180.903	597.57	448.63
181.902	598.84	448.05
182.9	598.89	448.1
183.905	596.33	449.1
184.904	595.48	448.58
185.902	592.96	448.72
186.901	591.8	449.35
187.899	592.08	448.42
188.903	590.1	448.38
189.901	591.07	447.35
190.9	591.17	447.24
191.904	593.69	448.56
192.902	593.93	448.92
193.901	593.67	449.15
194.905	591.56	448.87
195.905	591.24	448.53
196.904	591.8	447.57
197.903	592.82	447.85
198.901	592.57	449.62
199.899	592.15	449.03
200.903	589.88	449.97
201.904	591.04	449.84
202.904	587.88	449.58
203.901	587.07	449.52
204.9	587.92	450.77
205.904	587.43	451.03
206.903	587.39	451.5
207.9	586.59	450.63
208.899	588.64	450.64
209.904	587.22	449.7
210.902	587.56	450.15
211.901	588.57	449.08
212.9	590.26	449.26
213.899	590.33	449.7
214.904	594.59	449.28
215.903	594.16	449.45
216.902	594.8	449.63
217.901	595.18	448.96
218.9	596.7	450.44
219.899	599.43	451.15
220.902	600.06	449.8
221.9	599.85	450.13
222.899	599.81	449.22
223.903	600.67	449.19
224.903	600.57	448.97
225.901	602.52	449.81
226.902	602.06	449.85
227.9	603.06	449.69
228.898	604.01	448.76
229.902	603.74	448.29
230.901	603.27	447.89
231.9	603.65	447.55
232.899	602.07	448.29
233.898	601.15	448.92
234.902	601.46	449.42
235.9	600.68	449.05
236.9	600.08	449.06
237.904	599.54	450.18
238.902	599.17	450.06
239.9	598.21	449.93
240.899	596.96	449.5
241.898	595.7	448.13
242.903	595.75	448.22
243.902	595.3	448
244.9	598.55	447.68
245.899	596.86	446.99
246.903	601.03	446.67
247.901	603.49	445.2
248.9	604.67	444.94
249.898	604.68	444.19
250.903	606.4	443.21
251.902	607.25	443.3
252.902	606.59	442.73
253.901	606.68	441.86
254.9	608.3	442.52
255.899	609.1	443.16
256.898	606.42	441.55
257.898	606.14	441.05
258.902	607.01	441.78
259.9	605.99	441.71
260.899	606.96	441.69
261.903	609.17	442.85
262.901	610.8	443.33
263.9	613.48	443.58
264.904	616.9	442.44
265.901	616.23	442.28
266.899	616.39	442.92
267.898	613.76	442.08
268.903	616.87	442.01
269.901	615.7	441.9
270.9	611.26	441.82
271.899	613.51	441.21
272.898	614.08	441.94
273.901	613.93	440.72
274.9	614.07	441.32
275.898	613.74	441.85
276.897	612.42	442.54
277.901	614.02	443.3
278.899	612.06	443.41
279.898	612.4	442.25
280.902	609.27	441.69
281.901	608.71	442.89
282.901	606.66	442.58
283.907	605.46	442.15
284.9	606.3	442.87
285.899	608.26	443.78
286.9	612.57	442.62
287.899	609.77	443.23
288.898	608.43	444.34
289.902	608.18	442.96
290.9	608.05	443.82
291.898	607.83	442.97
292.902	608.68	442.64
293.9	611.01	442.35
294.899	610.03	442.04
295.903	611.65	441.63
296.901	612.78	441.59
297.899	612.21	441.98
298.903	610.26	441.77
299.901	609.52	443.34
300.899	611.99	442.66
301.897	612.33	442.72
302.902	612.16	441.46
303.901	609.19	440.84
304.899	609.41	440.3
305.903	609.59	440.04
306.901	611.94	440.18
307.899	612.36	441.1
308.903	610.7	440.72
309.902	609.87	439.76
310.901	611.82	438.92
311.899	609.55	440.01
312.899	611.63	440.04
313.898	610.35	440.35
314.902	609.9	440.96
315.9	608.87	441.83
316.899	610.69	442.95
317.898	611.29	442.79
318.897	610.69	443.39
319.901	609.3	441.08
320.899	607.11	442.49
321.898	607.18	441.36
322.902	608.79	441.36
323.899	606.97	441.25
324.899	608.48	442.13
325.903	608.09	441.5
326.901	608.06	441.02
327.898	609.74	441.86
328.898	611.14	441.09
329.901	607.76	441.26
330.902	607.91	441.28
331.901	605.38	440.94
332.898	604.49	440.85
333.897	608.11	441.29
334.903	613.2	442.02
335.9	611.39	445.97
336.899	611.55	442.58
337.897	609.26	441.76
338.901	609.8	442.49
339.899	610.62	440.23
340.898	609.53	441.19
341.896	609.51	439.48
342.9	608.31	439.46
343.898	607.88	439.14
344.897	605.36	437.9
345.901	608.62	437.84
346.897	607.02	437.94
347.901	608.14	436.5
348.899	608.77	435.41
349.897	607.98	435.95
350.896	605.95	435.62
351.9	606.97	436.34
352.899	607.96	435.36
353.898	605.55	437.12
354.896	604.68	436.94
355.901	605.91	435.99
356.9	606.74	435.46
357.899	604.13	435.56
358.898	601.91	435.53
359.897	602.92	433.8
360.901	604.39	433.7
361.899	601.14	433.09
362.897	601.82	433.12
363.901	602.76	433.15
364.899	602.15	432.83
365.897	601.81	433.77
366.902	602.53	433.69
367.902	602.96	434.65
368.901	603.87	434.29
369.9	603.67	434.34
370.899	603.56	435.06
371.898	602.7	433.78
372.896	599.56	434.03
373.901	601.96	433.8
374.9	600.65	433.11
375.898	600.09	433.8
376.896	598.74	434.22
377.902	597.95	433.74
378.901	599.96	433.76
379.9	599.41	433.57
380.899	601.01	434.44
381.897	601.79	434.48
382.901	601.57	434.25
383.9	603.8	434.56
384.899	603.96	434.11
385.897	603.69	433.34
386.901	603	434.03
387.903	602.85	434.46
388.897	601.61	433.03
389.9	601.79	433.33
390.899	599.08	434.14
391.897	599.12	434
392.901	597.79	433.73
393.9	598.94	434.14
394.897	598.35	433.73
395.896	596.92	434.02
396.899	594.74	436.93
397.899	595.66	434.48
398.897	596.68	433.7
399.901	596.77	434.34
400.9	597.29	433.46
401.898	598.56	433.78
402.903	598.73	432.5
403.901	598.56	433.21
404.9	599.67	431.54
405.899	601.79	430.77
406.9	602.65	430.91
407.899	603.85	430.52
408.897	602.39	430.2
409.897	602.63	429.71
410.9	600.58	428.62
411.898	601.31	429.16
412.897	602.54	428.34
413.896	602.02	428.49
414.901	602.33	427.69
415.9	603.05	427.87
416.899	602.06	427.58
417.897	601.87	428.03
418.896	602.2	427.14
419.899	602.81	427.29
420.899	600.72	426.64
421.897	599.87	426.16
422.896	599.96	426.18
423.896	600.5	426.48
424.895	601.96	426.8
425.9	602.72	426.73
426.899	603.58	426.09
427.897	603.24	425.79
428.896	604.77	424.14
429.899	605.47	425.96
430.897	606.71	426.4
431.901	606.48	425.94
432.9	605.98	427.28
433.898	605.08	426.76
434.897	603.88	426.59
435.901	603.69	426.83
436.899	602.4	426.5
437.897	603.2	428.83
438.895	601.16	429.12
439.9	603.04	429.1
440.899	602.97	429.4
441.898	601.01	429.93
442.898	601.23	429.72
443.897	601.24	430.25
444.896	602.04	429.32
445.9	603.89	428.89
446.899	602.36	429.76
447.898	601.89	429.17
448.896	600.31	429.09
449.9	601.8	428.54
450.898	599.8	429.23
451.896	599.26	429.18
452.9	598.7	428.23
453.9	601.25	427.89
454.899	599.7	428.17
455.897	599.05	428.25
456.897	597.83	428.11
457.895	599.98	428.38
458.899	598.64	428.78
459.898	598.44	429.46
460.897	599.69	429.03
461.9	598.03	430.35
462.899	597.76	430.31
463.898	596.7	430.19
464.896	594.14	430.64
465.896	594.36	430.65
466.896	595.18	431.3
467.9	595.1	432.8
468.9	594.39	432.99
469.898	592.64	434.97
470.897	588.9	434.42
471.896	588.11	434.02
472.899	587.69	434.73
473.898	589.8	433.49
474.896	588.88	434.84
475.895	590.39	435.93
476.9	588.82	435.5
477.898	588.19	435.79
478.897	589.34	435.77
479.896	589.26	435.67
480.895	587.86	435.64
481.898	587.08	434.81
482.897	585.2	433.88
483.896	583.01	434.5
484.899	581.92	434.47
485.897	581.81	433.98
486.896	580.79	434.75
487.899	580.94	434.34
488.898	580.55	434.68
489.896	580.89	434.09
490.895	581.91	433.68
491.905	581.7	433.14
492.897	583.22	433.28
493.896	583.2	433.23
494.896	583.65	432.76
495.895	582.56	432.16
496.895	584.06	431.62
497.895	583.3	433.08
498.899	584.04	432.06
499.897	584.92	432.69
500.896	584.21	432.9
Panel D
Mitochondrial Ca2+ uptake
	Conrol	Mitoxantrone pretreatment
	38	11			Unpaired t test
	49	13			P value	0.0004
	21	14			P value summary	***
	47	2			Significantly different (P < 0.05)?	Yes
	46	8			One- or two-tailed P value?	Two-tailed
	10	38			t, df	t=3.679, df=81
	5	38
	14	9
	43	40
	28	55
	59	24
	21	42
	16	2
	43	2
	61	15
	102	76
	34	31
	13	56
	40	19
	38	26
	41	27
	71	11
	73	16
	41	3
	38	5
	48	19
	11	23
	54	9
	11	32
	15	18
	13	34
	24	65
	57	32
	38	18
	74	4
	14	11
	10	5
	14	3
		6
		9
		6
		3
		2
		3
		5
Panel F
Mean pixel intensity
	Control	αMSH	Mitoxantrone + αMSH			ANOVA summary				Tukey's multiple comparisons test	Mean Diff.	95.00% CI of diff.	Significant?	Summary
R1	95.278	181.652	137.105			F	18.24			Control vs. αMSH	-79.39	-120.2 to -38.54	Yes	**
R2	100.565	198.585	143.661			P value	0.0028			Control vs. Column C	-28.69	-69.54 to 12.16	No	ns
R3	105.683	159.473	106.835			P value summary	**			αMSH vs. Column C	50.7	9.852 to 91.55	Yes	*
Mean	100.5	179.9	129.2			Significant diff. among means (P < 0.05)?	Yes
						R square	0.8587
						F (DFn, DFd)	F (2, 6) = 18.24
