# Supplementary material for: Mitochondrial calcium uptake orchestrates vertebrate pigmentation via transcriptional regulation of keratin filaments
Source: PLoS Biol. 2024 Nov 11;22(11):e3002895. doi: 10.1371/journal.pbio.3002895 (PMC11581414; doi:10.1371/journal.pbio.3002895)
Supplement: S2 Data — (XLSX) [file pbio.3002895.s013.xlsx]

## Sheet: S1 Fig
S1 Figure Data Quantitation
Panel B
Mean pixel intensity
	LD D0	LD D4	LD D6				ANOVA summary				Tukey's multiple comparisons test	Mean Diff.	95.00% CI of diff.	Significant?	Summary
	47.507	46.141	47.189				F	4.279			LD D0 vs. LD D4	-1.599	-5.148 to 1.950	No	ns
	45.357	41.148	32.054				P value	0.0143			LD D0 vs. LD D6	2.686	-0.4444 to 5.815	No	ns
	42.067	35.023	46.577				P value summary	*
	39.835	30.661	32.379				Significant diff. among means (P < 0.05)?	Yes
	36.658	34.131	38.555				R square	0.01342
	40.462	42.964	36.72				F (DFn, DFd)	F (2, 629) = 4.279
	50.481	49.455	22.355
	21.591	42	39.937
	25.665	51.736	42.876
	21.235	46.862	40.875
	24.14	54.913	38.588
	26.036	52.025	47.784
	27.62	63.798	26.16
	22.478	71.015	37.001
	25.359	39.347	34.412
	24.989	45.862	52.453
	18.262	41.851	66.408
	21.274	35.359	77.288
	17.214	26.701	82.403
	28.466	49.911	70.417
	25.179	32.09	78.157
	16.857	34.08	57.875
	32.52	52.224	67.197
	21.078	49.234	79.643
	29.315	44.658	64.85
	24.427	51.985	39.646
	28.703	38.318	29.209
	26.187	52.83	22.205
	31.017	39.751	21.873
	26.206	40.876	25.922
	28.516	42.257	22.259
	24.019	54.59	32.012
	18.388	44.81	26.414
	27.944	41.51	30.245
	28.688	39.649	27.588
	22.655	36.868	22.698
	33.285	44.668	22.174
	28.407	55.368	22.274
	32.879	60.458	27.404
	28.602	50.387	40.047
	30.606	41.804	46.721
	24.168	63.441	45.677
	66.408	50.677	34.224
	77.288	60.224	32.806
	82.403	42.019	45.682
	70.417	50.466	38.699
	78.157	50.466	34.042
	57.875	74.16	40.854
	67.197	60.936	42.179
	79.643	51.459	54.654
	64.85	54.623	32.939
	40.004	58.325	50.026
	71.379	64.699	50.249
	65.082	57.632	51.716
	68.526	54.741	54.37
	69.639	50.317	55.446
	81.389	44.251	40.15
	70.85	76.664	50.387
	78.739	37.361	46.876
	69.105	56.79	37.405
	60.945	59.233	50.666
	62.205	41.075	37.452
	57.487	45.981	49.051
	51.849	43.887	50.191
	49.235	74.967	51.109
	62.88	56.455	40.684
	63.906	48.824	56.742
	53.028	58.207	49.199
	56.223	43.574	48.453
	56.007	46.307	46.778
	58.408	24.754	40.078
	56.989	18.412	30.24
	49.666	19.193	40.301
	70.992	21.736	32.389
	48.175	14.37	48.523
	48.175	23.703	50.138
	37.02	21.728	46.906
	43.575	22.012	57.549
	28.811	24.418	37.15
	36.76	38.659	37.388
	38.113	42.231	43.898
	22.405	29.453	40.354
	31.464	25.537	50.068
	31.431	27.625	46.409
	48.575	21.29	58.887
	42.269	27.052	37.646
	47.263	21.536	57.604
	38.175	20.764	54.551
	34.963	16.875	72.335
	32.772	14.325	63.585
	41.862	21.708	60.255
	36.871	23.642	53.583
	31.199	27.62	48.243
	42.948	25.497	48.764
	59.905	21.022	32.816
	42.547	23.324	52.385
	32.28	20.133	24.696
	49.377	19.185	30.412
	46.247	21.385	23.608
	41.924	25.387	18.371
	49.674	21.514	30.502
	43.511	39.106	32.373
	43.614	33.688	26.049
	47.65	37.505	26.099
	36.468	30.192	27.056
	43.557	25.787	26.348
	44.175	26.196	25.977
	27.487	35.889	25.973
	41.188	27.777	19.051
	32.734	25.745	24.741
	27.689	24.296	17.771
	25.593	25.747	27.622
	27.432	27.371	17.671
	36.494	21.289	27.599
	32.559	17.718	23.496
	17.432	28.209	31.767
	29.437	31.08	23.308
	18.976	19.11	25.991
	22.857	28.503	27.075
	18.598	33.5	31.481
	33.173	29.518	20.611
	23.599	27.589	27.904
	29.368	35.403	30.397
	28.213	29.452	31.493
	28.281	33.597	19.7
	25.592	30.776	17.142
	33.719	33.527	22.191
	24.284	33.286	23.491
	14.292	28.93	27.043
	15.379	20.019	27.447
	19.126	15.382	25.105
	17.423	19.969	30.188
	29.105	21.332	16.961
	22.409	27.831	23.05
	21.196	11.997	35.642
	28.18	21.063	37.022
	14.396	23.019	29.955
	25.486	21.594	20.9
	21.79	31.649	17.15
	20.677	23.659	17.536
	27.447	28.41	31.22
	21.153	14.738	17.955
	28.611	13.274	15.98
	20.18	29.148	9.246
	41.922	27.476	39.333
	27.374	20.072	34.516
	21.154	9.977	32.069
	25.785	18.795	25.138
	22.12	17.019	31.556
	35.145	12.987	28.494
	27.414		31.714
	24.27		17.978
	24.839		22.81
	38.248		21.384
	34.886		35.22
	21.247		15.661
	22.735		13.133
	41.385		12.828
	40.686		14.02
	31.966		17.029
	23.106		19.817
	24.878		15.64
	20.936		25.479
	26.684		19.268
	35.607		18.288
	32.676		18.111
	36.511		14.619
	35.612		31.086
	25.987		25.099
	33.859		25.661
	29.598		21.636
	25.354		19.63
	30.726		21.796
	21.453		17.594
	25.77		29.506
	27.089		24.875
	26.198		20.967
	34.469		19.694
	29.228		18.908
	30.175		19.766
	37.45		16.339
	27.193		15.631
	35.454		21.658
	26.517		17.578
	27.891		15.06
	33.434		13.233
	28.138		16.417
	23.774		19.123
	34.75		23.115
	33.146		29.236
	28.608		15.997
	35.245		18.083
	29.731		21.709
	29.816		13.729
	26.862		21.013
	25.339		16.182
	25.644		26.808
	27.948		28.184
	30.801		23.65
	37.899		27.774
	42.655		29.172
	29.773		20.226
	35.321		26.844
	33.627		24.4
	34.114		29.265
	39.456		18.378
	32.383		24.58
	26.255		19.793
	33.976		15.197
	30.718		27.287
	17.307		28.916
	25.776		18.105
	36.822		25.4
	21.46		23.456
	25.92		20.911
	22.083		21.387
	29.541		23.842
	26.649		22.361
	20.865		25.17
	29.344		16.657
	21.164		17.3
	28.818		17.536
	20.2		24.254
	27.441		14.088
	32.759		18.964
	30.52		19.69
	27.524		20.437
	21.519		21.952
	30.508		16.145
	22.688		16.614
	29.625		19.056
	26.408		20.419
	30.391		16.324
	39.97
	25.468
	41.698
	35.059
	35.118
	31.432
	33.547
	23.882
	20.784
	25.162
	18.172
	23.166
	21.912
	23.027
	15.447
	10.828
Panel C
qRT–PCR analysis
	MCUb										MICU1										MICU2										EMRE
D4	0.932	0.582	0.817	0.632	1.229								0.941	0.815	1.01	0.922	0.756					0.941	0.596	0.798	0.511	0.794							1.02	0.781	0.725
D6	4.5	4.97	4.6	3.13	3.21								2.97	2.84	3.32							3.23	3.01	0.7	0.547	0.487							2.61	1.57	2.81	0.862
Panel D
Quantitation of Rhod-2/mt-Green in LP and DP							Unpaired t test
	LP	DP					P value	<0.0001
	0.05	0.06					P value summary	****
	0.07	0.33					Significantly different (P < 0.05)?	Yes
	0.11	0.29					One- or two-tailed P value?	Two-tailed
	0.06	0.35					t, df	t=5.193, df=173
	0.06	0.39
	0.13	0.06
	0.2	0.1
	0.03	0.08
	0.02	0.08
	0.06	0.15
	0.03	0.3
	0.02	0.22
	0.05	0.23
	0.06	0.1
	0.04	0.19
	0.04	0.08
	0.06	0.01
	0.09	0.31
	0.1	0.29
	0.03	0.2
	0.02	0.11
	0.23	0.07
	0.07	0.17
	0.07	0.16
	0.02	0.3
	0.01	0.22
	0.06	0.33
	0.01	0.27
	0.02	0.09
	0.01	0.04
	0.14	0.04
	0.02	0.04
	0.03	0.04
	0.03	0.04
	0.1	0.04
	0.01	0.04
	0.01	0.04
	0.04	0.03
	0.05	0.02
	0.07	0.04
	0.17	0.04
	0.02	0.14
	0.01	0.01
	0.02	0.04
	0.01	0.04
	0.07	0.01
	0.07	0.14
	0.07	0.01
	0.07	0.04
	0.01	0.04
	0.02	0.03
	0.05	0.03
	0.07	0.04
	0.02	0.04
	0.07	0.04
	0.01	0.09
	0.02	0.21
	0.08	0.11
	0.01	0.11
	0	0.11
	0.01	0.11
	0.02	0.11
	0.01	0.02
	0.01	0.11
	0.03	0.11
	0.01	0.11
	0.03	0.01
	0.01	0.11
	0.01	0.01
	0.02	0.11
	0.07	0.01
	0.04	0.31
	0.06	0.31
	0.02	0.11
	0.02	0.01
	0.07	0.11
		0.01
		0.01
		0.03
		0.07
		0.01
		0.03
		0.07
		0.06
		0.07
		0.02
		0.03
		0.07
		0.16
		0.1
		0.31
		0.05
		0.2
		0.01
		0.07
		0.11
		0.21
		0.11
		0.31
Panel F
Mean pixel intensity
	LP	DP				Unpaired t test
	4.389	13.562				P value	0.7016
	9.39	15.232				P value summary	ns
	7.805	15.602				Significantly different (P < 0.05)?	No
	9.058	20.846				One- or two-tailed P value?	Two-tailed
	4.268	23.957				t, df	t=0.3836, df=238
	10.005	14.798
	8.733	24.255
	7.138	21.852
	3.824	19.227
	3.629	19.394
	10.005	14.793
	8.733	24.25
	7.138	21.847
	3.824	19.222
	3.629	19.389
	27.847	18.347
	20.806	12.417
	23.034	23.269
	27.84	20.671
	19.315	19.482
	28.768	22.352
	29.919	31.455
	25.615	25.767
	33.598	46.018
	17.605	40.863
	23.203	34.355
	16.343	26.096
	20.96	23.919
	20.559	21.859
	21.085	21.468
	11.046	18.122
	28.1	12.237
	21.529	14.378
	18.737	12.989
	11.535	14.621
	21.063	20.148
	13.926	15.282
	19.935	9.15
	20.993	11.132
	19.632	20.738
	18.206	23.479
	21.59	20.293
	20.417	24.693
	21.312	29.845
	22.06	26.939
	28.453	32.259
	26.402	21.284
	26.743	29.18
	21.815	21.263
	23.981	16.147
	26.717	46.592
	39.362	30.359
	26.474	25.587
	26.833	45.407
	18.311	19.948
	26.584	31.438
	23.06	36.966
	21.218	39.234
	25.816	32.456
	29.736	36.425
	27.902	24.399
	26.517	32.907
	28.763	49.313
	37.34	36.046
	33.396	35.89
	26.026	37.822
	35.88	41.648
	43.614	41.61
	55.414	52.782
	41.402	36.749
	43.714	32.081
	42.102	30.702
	39.727	41.59
	56.405	41.341
	21.245	41.899
	37.514	34.003
	40.596	23.283
	47.353	13.904
	39.117	12.411
	44.257	22.831
	25.543	31.778
	39.48	40.73
	38.086	29.429
	38.436	35.738
	33.201	36.256
	31.462	29.06
	23.99	37.471
	27.796	40.105
	29.626	30.771
	16.869	33.765
	25.803	38.792
	22.955	31.749
	26.136	27.136
	31.947	24.241
	41.284	24.49
	38.662	21.535
	29.763	20.293
	28.145	21.391
	26.077	29.186
	43.022	27.655
	29.55	38.69
	38.607	23.87
	26.804	26.342
	27.499	19.215
	25.214	18.631
	26.766
	28.145
	26.077
	43.022
	29.55
	38.607
	26.804
	27.499
	25.214
	26.766
	29.186
	27.655
	38.69
	23.87
	26.342
	19.215
	18.631
	32.852
	24.918
	32.614
	34.5
	22.691
	25.885
	28.425
	37.897
	37.902
	35.697
	36.033
	40.648
	32.184
Panel G
qRT–PCR analysis
		MCUb	MICU1	MICU2	EMRE
		4.92	1.89	2.09	2.4
		5.14	2.21	1.46	1.86
		2.83	2.34	1.82	1.92
		4.8	2.403	1.22	1.41
[truncated: 1 more columns]

## Sheet: S2 Fig
S2 Figure Data Quantitation
Panel A
qRT–PCR analysis
		siNT	siMCU				One sample t test	Sample difference has zero SD
	R1	1	0.106				t, df		t=138.4, df=3
	R2	1	0.099				P value (two tailed)		<0.0001
	R3	1	0.0787				P value summary		****
	R4	1	0.0822				Significant (alpha=0.05)?		Yes
	Mean	1	0.09148
Panel B
Western Blot
		siNT	siMCU				One sample t test	Sample difference has zero SD
	R1	1	0.3				t, df		t=49.78, df=2
	R2	1	0.25				P value (two tailed)		0.0004
	R3	1	0.28				P value summary		***
	Mean	1	0.2767				Significant (alpha=0.05)?		Yes
Panel C
Quantitation of resting mitochondrial Ca2+
	siNT	siMCU					Unpaired t test
	608	210					P value	<0.0001
	580	289					P value summary	****
	805	228					Significantly different (P < 0.05)?	Yes
	722	233					One- or two-tailed P value?	Two-tailed
	1136	208					t, df	t=6.066, df=193
	1157	315
	783	290
	550	244
	434	184
	483	317
	557	425
	639	398
	798	415
	1111	866
	515	680
	574	712
	608	827
	555	416
	417	392
	536	230
	567	468
	480	510
	576	548
	447	464
	465	644
	295	697
	400	561
	432	473
	854	534
	723	637
	908	1291
	850	767
	818	999
	883	966
	747	477
	662	395
	905	281
	301	249
	374	223
	1135	263
	879	256
	809	347
	1006	210
	827	401
	1198	378
	1582	392
	803	357
	1337	367
	1091	449
	658	380
	654	340
	602	379
	625	495
	1065	469
	897	505
	877	531
	542	322
	1041	241
	801	283
	830	295
	461	391
	267	428
	670	357
	839	319
	1019	503
	1010	496
	970	286
	648	198
	691	176
	477	202
	690	470
	752	684
	565	408
	1009	368
	766	612
	837	476
	1307	205
	716	201
	836	913
	651	599
	494	695
	418	528
	363	979
	388	797
	772	458
	763	389
	331
	458
	263
	391
	271
	431
	264
	590
	633
	369
	377
	549
	507
	360
	258
	441
	340
	562
	503
	790
	1229
	175
	283
Panel D
Quantitation of resting mitochondrial Ca2+
	siNT	siMCU
	1420	793					Unpaired t test
	1323	1033					P value	0.0076
	859	701					P value summary	**
	1580	874					Significantly different (P < 0.05)?	Yes
	870	832					One- or two-tailed P value?	Two-tailed
	1604	854					t, df	t=2.701, df=174
	801	603
	664	575
	597	447
	703	458
	704	596
	647	399
	656	310
	1268	235
	437	297
	477	260
	362	372
	613	279
	470	379
	559	286
	429	365
	341	438
	324	444
	295	381
	215	472
	281	357
	263	565
	383	576
	275	445
	433	437
	353	472
	966	237
	784	293
	405	333
	302	579
	291	691
	307	529
	378	471
	225	1001
	390	1194
	326	1067
	394	928
	220	1111
	283	649
	230	608
	189	848
	191	630
	532	1211
	1134	636
	762	1238
	885	955
	1041	385
	986	268
	898	273
	863	250
	865	275
	769	674
	513	295
	370	557
	492	627
	1044	569
	441	287
	1034	266
	859	271
	634	342
	889	278
	262	228
	299	172
	389	256
	588	210
	397	228
	787	238
	526	526
	592	825
	424	560
	342	421
	606	246
	641	360
	558	289
	520	347
	218	327
	244	237
	919
	1211
	1197
	1189
	751
	1092
	752
	1833
	1491
	903
	342
	269
Panel E
Cytosolic Ca2+
Time [s]	siNT	siMCU
0.042	0.573	0.608
0.96	0.579	0.606
1.99	0.574	0.607
2.953	0.57	0.607
3.984	0.573	0.608
5.001	0.575	0.606
6.018	0.573	0.605
6.959	0.568	0.611
7.96	0.57	0.606
8.968	0.569	0.618
9.956	0.573	0.62
11.026	0.57	0.619
11.961	0.575	0.614
13.038	0.58	0.621
13.963	0.578	0.607
15.057	0.574	0.608
15.961	0.571	0.61
16.991	0.573	0.604
17.974	0.581	0.608
18.978	0.582	0.61
19.954	0.584	0.606
21.009	0.571	0.608
21.956	0.578	0.617
22.981	0.565	0.613
23.972	0.573	0.61
25.005	0.571	0.609
25.967	0.572	0.619
26.963	0.574	0.612
27.982	0.574	0.61
29.02	0.577	0.611
29.957	0.574	0.607
30.994	0.572	0.604
31.994	0.573	0.604
32.999	0.575	0.611
33.958	0.574	0.617
34.993	0.583	0.611
35.953	0.573	0.621
37	0.572	0.623
37.952	0.565	0.621
38.952	0.572	0.61
39.982	0.573	0.618
40.958	0.577	0.625
41.964	0.576	0.618
42.958	0.577	0.609
43.966	0.573	0.61
44.96	0.581	0.61
45.988	0.576	0.614
47.006	0.578	0.609
47.967	0.571	0.61
48.964	0.572	0.607
49.993	0.572	0.606
50.962	0.57	0.609
51.985	0.571	0.609
53.015	0.571	0.609
54.013	0.581	0.612
55.027	0.58	0.613
55.97	0.572	0.606
57.04	0.572	0.605
57.967	0.587	0.606
59.045	0.581	0.602
59.957	0.576	0.608
60.974	0.577	0.61
61.956	0.574	0.606
63.045	0.573	0.611
63.953	0.572	0.608
64.952	0.577	0.609
65.964	0.576	0.61
66.963	0.581	0.61
67.967	0.583	0.61
69.029	0.572	0.615
69.975	0.581	0.617
71.031	0.579	0.611
71.969	0.579	0.618
72.957	0.577	0.621
74.013	0.583	0.618
75.091	0.581	0.613
75.963	0.576	0.622
76.974	0.579	0.614
78.02	0.575	0.626
78.96	0.576	0.625
80.033	0.581	0.625
80.969	0.579	0.637
82.042	0.57	0.635
82.964	0.567	0.64
83.951	0.58	0.626
84.956	0.567	0.628
86.035	0.577	0.632
86.965	0.568	0.634
87.954	0.577	0.636
89.086	0.573	0.637
89.959	0.576	0.625
91.043	0.578	0.635
91.97	0.578	0.634
92.96	0.581	0.628
93.996	0.591	0.633
95.057	0.576	0.64
95.956	0.579	0.635
96.978	0.584	0.646
97.951	0.584	0.643
99.011	0.582	0.645
99.987	0.579	0.638
101.065	0.594	0.646
101.963	0.589	0.642
103.015	0.584	0.647
103.967	0.588	0.644
104.957	0.592	0.652
105.959	0.587	0.648
106.971	0.591	0.655
107.955	0.598	0.651
108.958	0.601	0.654
109.96	0.601	0.655
110.953	0.597	0.658
111.968	0.602	0.655
112.954	0.6	0.652
113.959	0.598	0.665
114.958	0.594	0.66
115.961	0.595	0.666
116.96	0.602	0.655
118.064	0.604	0.653
118.969	0.599	0.655
120.113	0.603	0.655
120.962	0.607	0.658
121.956	0.594	0.66
122.969	0.6	0.66
123.955	0.611	0.657
124.968	0.599	0.66
125.954	0.603	0.663
127.121	0.601	0.673
127.965	0.604	0.662
128.991	0.606	0.669
129.96	0.604	0.671
130.96	0.609	0.664
131.957	0.609	0.666
132.964	0.614	0.662
133.965	0.617	0.668
134.983	0.616	0.662
135.964	0.628	0.661
136.96	0.621	0.663
138.135	0.62	0.667
138.978	0.623	0.671
139.967	0.621	0.672
140.955	0.614	0.657
142.152	0.623	0.661
142.973	0.621	0.665
144.069	0.625	0.667
144.963	0.635	0.669
146.005	0.624	0.666
146.957	0.629	0.666
147.953	0.628	0.666
148.965	0.631	0.66
149.973	0.624	0.672
150.957	0.616	0.663
151.965	0.619	0.657
152.969	0.619	0.656
153.958	0.628	0.659
154.958	0.627	0.655
155.97	0.626	0.65
156.97	0.629	0.653
158.176	0.623	0.662
159.016	0.628	0.665
159.968	0.627	0.648
160.968	0.63	0.659
161.954	0.616	0.658
162.958	0.616	0.658
163.952	0.62	0.658
165.019	0.616	0.651
165.952	0.63	0.648
166.958	0.626	0.653
167.959	0.627	0.659
168.962	0.62	0.66
169.955	0.614	0.657
171.02	0.624	0.654
171.962	0.615	0.645
172.976	0.618	0.649
173.958	0.615	0.649
174.963	0.623	0.652
175.967	0.617	0.653
176.961	0.617	0.647
177.96	0.62	0.653
178.956	0.616	0.655
179.968	0.614	0.661
180.951	0.611	0.661
181.954	0.617	0.657
182.964	0.607	0.652
183.96	0.607	0.659
184.954	0.617	0.658
185.966	0.614	0.655
186.959	0.609	0.651
187.965	0.61	0.644
188.959	0.612	0.648
189.959	0.609	0.656
191.115	0.6	0.662
192.068	0.605	0.662
192.957	0.613	0.653
193.961	0.609	0.654
194.98	0.61	0.646
195.956	0.613	0.645
196.951	0.611	0.645
197.95	0.613	0.643
198.95	0.608	0.646
199.967	0.604	0.644
200.955	0.607	0.657
Panel F
Quantitation of cytosolic Ca2+
	siNT	siMCU
	0.117	0.084
	0.305	0.083
	0.338	0.065						Unpaired t test
	0.1	0.05						P value	<0.0001
	0.062	0.081						P value summary	****
	0.087	0.051						Significantly different (P < 0.05)?	Yes
	0.151	0.074						One- or two-tailed P value?	Two-tailed
	0.142	0.077						t, df	t=5.483, df=400
	0.071	0.022
	0.058	0.043
	0.033	0.035
	0.039	0.096
	0.049	0.159
	0.033	0.019
	0.211	0.056
	0.087	0.041
	0.038	0.108
	0.007	0.109
	0.387	0.096
	0.114	0.01
	0.059	0.035
	0.018	0.023
	0.087	0.029
	0.03	0.033
	0.021	0.038
	0.022	0.026
	0.109	0.048
	0.04	0.121
	0.041	0.044
	0.02	0.038
	0.181	0.056
	0.121	0.042
	0.125	0.052
	0.012	0.09
	0.035	0.042
	0.061	0.094
	0.149	0.081
	0.197	0.173
	0.035	0.099
	0.004	0.085
	0.047	0.082
	0.04	0.055
	0.029	0.068
	0.012	0.021
	0.015	0.026
	0.027	0.064
	0.164	0.042
	0.015	0.094
	0.063	0.039
	0.014	0.055
	0.033	0.064
	0.044	0.087
	0.059	0.089
	0.07	0.158
	0.144	0.098
	0.117	0.026
	0.13	0.025
	0.113	0.071
	0.147	0.153
	0.003	0.16
	0.014	0.156
	0.008	0.134
	0.012	0.245
	0.116	0.243
	0.083	0.244
	0.023	0.041
	0.058	0.077
	0.176	0.021
	0.185	0.018
	0.044	0.078
	0.039	0.093
	0.089	0.057
	0.025	0.151
	0.065	0.168
	0.031	0.188
	0.012	0.182
	0.059	0.189
	0.057	0.184
	0.024	0.165
	0.013	0.148
	0.028	0.183
	0.036	0.228
	0.042	0.3
	0.032	0.176
	0.036	0.18
	0.015	0.135
	0.023	0.102
	0.068	0.036
	0.034	0.172
	0.044	0.101
	0.008	0.158
	0.087	0.13
	0.105	0.081
	0.032	0.158
	0.024	0.112
	0.036	0.091
	0.03	0.095
	0.007	0.058
	0.033	0.189
	0.028	0.148
	0.034	0.122
	0.039	0.271
	0.012	0.188
	0.017	0.118
	0.061	0.086
	0.022	0.058
	0.025	0.073
	0.027	0.078
	0.03	0.058
	0.069	0.057
	0.001	0.098
	0.026	0.108
	0.058	0.05
	0.021	0.034
	0.013	0.041
	0.017	0.034
	0.038	0.021
	0.033	0.016
	0.086	0.129
	0.057	0.097
	0.007	0.043
	0.012	0.087
	0.023	0.118
	0.052	0.172
	0.016	0.135
	0.073	0.066
	0.063	0.198
	0.084	0.199
	0.093	0.134
	0.046	0.207
	0.046	0.195
	0.104	0.231
	0.072	0.027
	0.119	0.028
	0.115	0.045
	0.082	0.135
	0.023	0.148
	0.038	0.188
	0.014	0.043
	0.08	0.114
	0.073	0.035
	0.005	0.058
	0.045	0.074
	0.025	0.183
	0.087	0.185
	0.059	0.116
	0.015	0.103
	0.011	0.057
	0.07	0.079
	0.039	0.067
	0.086	0.077
	0.047	0.086
	0.041	0.154
	0.123	0.089
	0.021	0.096
	0.047	0.041
	0.023	0.043
	0	0.098
	0.03	0.109
	0.056	0.107
	0.031	0.076
	0.142	0.088
	0.069	0.057
	0.026	0.05
		0.03
		0.067
		0.068
		0.036
		0.066
		0.064
		0.033
		0.039
		0.03
		0.032
		0.025
		0.073
		0.093
		0.153
		0.102
		0.075
		0.104
		0.061
		0.075
		0.047
		0.092
		0.124
		0.075
		0.164
		0.117
		0.214
		0.072
		0.135
		0.163
		0.04
		0.034
		0.074
		0.106
		0.032
		0.044
		0.016
		0.013
		0.022
		0.05
		0.069
		0.093
		0.105
		0.167
		0.213
		0.063
		0.107
		0.032
		0.064
		0.067
		0.088
		0.112
		0.133
		0.086
		0.045
		0.126
		0.104
		0.148
		0.11
		0.214
		0.225
		0.201
		0.077
		0.032
		0.037
		0.078
		0.039
		0.03
		0.042
		0.102
		0.046
		0.07
		0.069
		0.072
		0.028
Panel G
Cytosolic Ca2+
Time [s]	siNT	siMCU
0.519	6.729	7.56
1.712	6.58	7.612
2.772	6.546	7.626
3.807	6.592	7.622
4.941	6.702	7.666
6.007	6.656	7.601
7.105	6.639	7.54
8.243	6.609	7.538
9.346	6.592	7.477
10.371	6.596	7.434
11.503	6.604	7.563
12.63	6.574	7.486
13.73	6.569	7.423
14.789	6.722	7.533
15.868	6.726	7.605
16.952	6.553	7.41
18.031	6.577	7.406
19.115	6.658	7.426
20.18	6.649	7.446
21.312	6.602	7.469
22.398	6.613	7.552
23.531	6.658	7.474
24.651	6.675	7.522
25.744	6.596	7.527
26.779	6.608	7.422
27.819	6.645	7.627
28.905	6.653	7.666
29.975	6.729	7.552
31.065	6.62	7.385
32.119	6.664	7.447
33.199	6.53	7.465
34.314	6.661	7.523
35.393	6.505	7.474
36.424	6.649	7.493
37.523	6.624	7.495
38.606	6.495	7.521
39.644	6.556	7.421
40.693	6.643	7.474
41.777	6.556	7.481
42.858	6.624	7.387
43.937	6.62	7.385
45.016	6.599	7.358
46.106	6.646	7.495
47.198	6.761	7.405
48.268	6.63	7.512
49.341	6.674	7.469
50.432	6.722	7.479
51.516	6.827	7.511
52.652	6.751	7.442
53.776	6.585	7.55
54.903	6.734	7.544
55.969	6.586	7.587
57.042	6.634	7.338
58.133	6.71	7.385
59.182	6.727	7.464
60.271	6.676	7.555
61.312	6.707	7.455
62.409	6.589	7.454
63.459	6.626	7.39
64.524	6.678	7.384
65.586	6.689	7.424
66.749	6.663	7.261
67.778	6.648	7.534
68.801	6.687	7.301
69.897	6.636	7.379
71.034	6.646	7.326
72.095	6.538	7.423
73.154	6.564	7.398
74.216	6.5	7.379
75.329	6.706	7.436
76.424	6.533	7.441
77.616	6.644	7.35
78.775	6.55	7.38
79.848	6.689	7.432
80.884	6.638	7.39
81.981	6.544	7.37
83.084	6.621	7.381
84.197	6.622	7.507
85.264	6.598	7.445
86.385	6.67	7.452
87.577	6.617	7.549
88.612	6.734	7.499
89.834	6.688	7.331
90.915	6.68	7.35
92.085	6.63	7.471
93.18	6.635	7.474
94.239	6.652	7.515
95.438	6.576	7.477
96.524	6.485	7.408
97.753	6.566	7.511
98.777	6.596	7.54
99.829	6.571	7.533
100.96	6.613	7.455
102.211	6.512	7.431
103.307	6.57	7.4
104.476	6.547	7.452
105.541	6.613	7.371
106.623	6.783	7.527
107.787	6.69	7.53
108.841	6.627	7.562
110.002	6.535	7.575
111.118	6.613	7.523
112.251	6.606	7.447
113.391	6.624	7.369
114.476	6.681	7.373
115.603	6.641	7.398
116.814	6.678	7.388
117.87	6.613	7.523
119.027	6.632	7.497
120.083	6.617	7.323
121.21	6.557	7.35
122.324	6.531	7.493
123.374	6.532	7.442
124.514	6.507	7.411
125.695	6.624	7.466
126.786	6.606	7.394
127.936	6.583	7.459
129.057	6.628	7.533
130.139	6.687	7.352
131.319	6.639	7.519
132.377	6.506	7.537
133.599	6.523	7.338
134.721	6.549	7.49
135.846	6.63	7.469
136.977	6.746	7.45
138.146	6.566	7.302
139.381	6.651	7.402
140.61	6.512	7.458
141.675	6.676	7.444
142.89	6.673	7.552
144.154	6.65	7.395
145.411	6.528	7.405
146.627	6.506	7.434
147.993	6.643	7.568
149.2	6.525	7.523
150.459	6.562	7.498
151.683	6.642	7.331
152.918	6.697	7.482
154.097	6.723	7.548
155.157	6.733	7.527
156.365	6.605	7.308
157.445	6.662	7.406
158.714	6.537	7.56
159.945	6.657	7.4
161.016	6.644	7.435
162.238	6.591	7.429
163.478	6.646	7.401
164.718	6.6	7.329
165.838	6.56	7.402
167.077	6.572	7.391
168.2	6.585	7.374
169.328	6.569	7.512
170.621	6.742	7.356
171.876	6.475	7.389
173.151	6.59	7.393
174.441	6.587	7.349
175.801	6.618	7.514
177.089	6.521	7.471
178.207	6.518	7.424
179.573	6.539	7.461
180.951	6.556	7.55
182.275	6.683	7.511
183.579	6.676	7.455
184.704	6.566	7.561
186.097	6.577	7.459
187.415	6.544	7.536
188.721	6.622	7.518
190.074	6.657	7.435
191.2	6.581	7.352
192.536	6.613	7.369
193.962	6.639	7.52
195.288	6.646	7.44
196.433	6.648	7.472
197.787	6.581	7.474
198.945	6.567	7.515
200.301	6.52	7.478
201.644	6.54	7.552
202.794	6.509	7.656
204.171	6.542	7.525
205.345	6.543	7.584
206.782	6.584	7.598
208.149	6.528	7.433
209.268	6.501	7.493
210.44	6.573	7.455
211.609	6.701	7.483
212.985	6.692	7.485
214.443	6.635	7.481
215.588	6.641	7.419
216.721	6.66	7.426
217.874	6.55	7.541
219.065	6.537	7.511
220.207	6.53	7.487
221.363	6.62	7.381
222.573	6.625	7.56
223.994	6.715	7.468
225.205	6.576	7.535
226.44	6.637	7.563
227.577	6.678	7.448
228.813	6.533	7.545
229.969	6.616	7.46
231.138	6.518	7.538
232.386	6.543	7.585
233.555	6.507	7.469
234.816	6.504	7.524
235.979	6.555	7.475
237.159	6.491	7.47
238.418	6.547	7.463
239.605	6.55	7.453
240.861	6.604	7.451
242.069	6.568	7.462
243.266	6.613	7.474
244.518	6.634	7.506
245.717	6.492	7.483
246.989	6.634	7.539
248.179	6.508	7.471
249.443	6.602	7.484
250.654	6.673	7.53
251.851	6.605	7.673
253.12	6.504	7.654
254.403	6.583	7.491
255.623	6.538	7.551
256.958	6.586	7.491
258.212	6.631	7.577
259.445	6.625	7.534
260.758	6.61	7.541
262.005	6.664	7.482
263.244	6.661	7.561
264.481	6.495	7.68
265.817	6.502	7.617
267.057	6.624	7.579
268.315	6.54	7.661
269.64	6.644	7.62
270.956	6.596	7.533
272.185	6.612	7.518
273.54	6.449	7.573
274.817	6.642	7.605
276.091	6.544	7.495
277.366	6.486	7.451
278.642	6.439	7.466
279.917	6.59	7.511
281.248	6.691	7.608
282.506	6.53	7.709
283.847	6.564	7.52
285.13	6.654	7.604
286.418	6.626	7.557
287.776	6.575	7.549
289.058	6.602	7.651
290.414	6.628	7.641
291.709	6.651	7.634
293.065	6.61	7.557
294.359	6.596	7.608
295.664	6.652	7.627
297.024	6.638	7.545
298.414	6.536	7.674
299.775	6.693	7.569
301.092	6.641	7.593
302.385	6.71	7.622
303.722	6.741	7.651
305.104	6.636	7.621
306.442	6.615	7.5
307.773	6.625	7.579
309.158	6.676	7.659
310.512	6.534	7.672
311.927	6.699	7.543
313.277	6.705	7.58
314.618	6.567	7.533
315.94	6.675	7.566
317.361	6.754	7.723
318.682	6.72	7.546
320.089	6.777	7.585
321.507	6.747	7.584
322.875	6.723	7.543
324.234	6.814	7.521
325.612	6.735	7.659
326.983	6.794	7.797
328.408	6.714	7.721
329.787	6.694	7.612
331.226	6.68	7.543
332.61	6.594	7.714
334.073	6.731	7.608
335.47	6.824	7.656
336.866	6.787	7.739
338.268	6.688	7.561
339.669	6.689	7.648
341.071	6.68	7.663
342.544	6.639	7.689
343.935	6.649	7.597
345.409	6.705	7.65
346.876	6.606	7.679
348.275	6.606	7.626
349.703	6.652	7.748
351.164	6.597	7.648
352.617	6.602	7.737
354.049	6.656	7.638
355.486	6.644	7.686
356.905	6.618	7.77
358.36	6.659	7.74
359.78	6.736	7.752
361.276	6.674	7.727
362.725	6.693	7.677
364.2	6.716	7.639
365.662	6.638	7.672
367.112	6.81	7.627
368.598	6.704	7.842
370.048	6.694	7.813
371.528	6.62	7.651
373.062	6.664	7.707
374.525	6.659	7.638
375.985	6.787	7.676
377.52	6.743	7.808
379.061	6.727	7.731
380.616	6.634	7.719
382.099	6.737	7.634
383.587	6.619	7.758
385.082	6.609	7.661
386.601	6.645	7.809
388.106	6.689	7.71
389.67	6.604	7.788
391.194	6.716	7.758
392.693	6.699	7.696
394.184	6.842	7.722
395.713	6.623	7.79
397.313	6.736	7.804
398.821	6.744	7.721
400.321	6.785	7.893
401.825	6.725	7.873
403.383	6.745	7.825
404.896	6.667	7.838
406.495	6.687	7.774
408.044	6.692	7.765
409.607	6.742	7.866
411.149	6.699	7.788
412.713	6.709	7.766
414.261	6.796	7.922
415.797	6.793	7.823
417.343	6.733	7.848
418.956	6.734	7.862
420.499	6.831	7.823
422.098	6.789	7.748
423.676	6.802	7.787
425.235	6.719	7.725
426.787	6.832	7.781
428.34	6.786	7.837
429.975	6.869	7.81
431.563	6.687	7.827
433.193	6.716	7.818
434.786	6.838	7.923
436.345	6.861	7.921
438.012	6.849	7.957
439.606	6.646	7.875
441.24	6.698	7.835
442.894	6.655	7.828
444.481	6.752	7.826
446.123	6.698	7.829
447.712	6.844	7.711
449.3	6.87	7.833
450.887	6.854	7.943
452.468	6.724	7.777
454.164	6.689	7.876
455.801	6.803	7.877
457.436	6.665	7.952
459.06	6.659	8.033
460.769	6.687	7.813
462.43	6.743	7.908
464.067	6.759	7.949
465.739	6.811	7.927
467.381	6.728	8.003
469.106	6.764	7.854
470.749	6.701	7.814
472.411	6.72	7.891
474.139	6.722	7.965
475.808	6.654	7.929
477.493	6.672	7.977
479.231	6.78	7.995
480.897	6.753	7.881
482.598	6.764	7.985
484.228	6.93	7.964
485.957	6.922	7.784
487.679	6.825	7.767
489.333	6.761	7.824
491.088	6.724	7.867
492.76	6.783	7.783
494.458	6.904	7.854
496.153	6.852	7.818
497.838	6.768	7.861
499.59	6.866	7.893
501.276	6.757	7.833
503.024	6.894	7.893
504.728	6.713	7.874
506.442	6.683	7.869
508.133	6.696	7.913
509.923	6.674	7.921
511.686	6.772	7.817
513.396	6.832	7.838
515.123	6.784	7.811
516.856	6.723	7.812
518.565	6.668	7.79
520.341	6.647	7.886
522.08	6.681	7.901
523.82	6.84	7.775
525.621	6.823	7.884
527.354	6.805	7.862
529.067	6.81	7.893
530.895	6.764	7.836
532.651	6.723	7.806
534.364	6.762	7.721
536.113	6.75	7.883
537.849	6.817	7.914
539.654	6.782	7.928
541.46	6.699	7.953
543.216	6.799	8.015
545.03	6.831	8.078
546.825	6.887	8.007
548.576	6.825	7.962
550.338	6.874	8.087
552.107	6.797	7.914
553.862	6.703	7.945
555.638	6.703	7.927
557.411	6.763	8.038
559.167	6.785	7.856
561.025	6.718	7.925
562.808	6.774	7.886
564.589	6.702	8.042
566.399	6.728	7.902
568.185	6.717	7.955
570.056	6.803	8.042
571.837	6.899	8.055
573.668	6.715	7.989
575.543	6.74	7.948
577.424	6.691	8.014
579.221	6.762	7.965
581.096	6.75	8.013
582.913	6.75	7.983
584.821	6.792	8.016
586.709	6.876	7.978
588.555	6.949	7.999
590.437	6.822	8.06
592.288	6.911	7.932
594.123	6.805	7.979
596.009	6.799	8.04
597.825	6.813	8.068
599.73	6.886	7.851
601.659	6.722	7.889
603.512	6.745	7.869
605.399	6.776	7.907
607.282	6.842	7.918
609.163	6.73	7.952
611.068	6.75	8.005
612.985	6.72	8.031
614.855	6.724	8.057
616.733	6.746	7.976
618.658	6.736	8.04
620.514	6.804	8.015
622.464	6.852	7.95
624.323	6.899	8.004
626.271	6.892	8.029
628.136	6.746	8.066
630.091	6.766	8.012
632.046	6.681	7.933
633.947	6.843	8.07
635.889	6.888	8.077
637.789	6.847	7.975
639.673	6.817	7.926
641.547	6.717	7.974
643.513	6.89	8.12
645.414	6.77	7.991
647.417	6.841	7.92
649.334	6.859	7.978
651.252	6.842	7.968
653.177	6.785	7.982
655.122	6.808	7.978
657.1	6.841	8.029
659.019	6.694	7.946
660.954	6.845	7.942
662.88	7.046	7.953
664.804	7.034	7.977
666.751	6.926	8.13
668.683	6.879	8.144
670.701	6.896	8.003
672.629	6.812	8.093
674.649	6.77	7.947
676.598	6.716	8.002
678.617	6.803	8.039
680.627	6.755	8.083
682.592	6.913	8.077
684.605	6.928	8.079
686.578	6.869	8.061
688.601	6.906	8.063
690.593	6.985	7.962
692.584	6.904	8.021
694.635	6.92	7.908
696.63	6.975	7.896
698.622	6.9	7.863
700.602	6.964	7.899
702.651	6.797	7.869
704.64	6.816	7.893
706.617	6.848	7.923
708.616	6.871	7.906
710.685	6.876	7.917
712.68	6.731	7.83
714.676	6.733	7.953
716.769	6.737	7.805
718.787	6.851	7.934
720.858	6.869	7.959
722.946	6.946	7.86
724.969	6.888	7.948
727.068	6.858	7.86
729.074	6.829	7.835
731.089	6.773	7.819
733.2	6.882	7.878
735.262	6.966	7.957
737.391	6.851	7.782
739.441	6.839	7.907
741.558	6.94	7.822
743.634	6.788	7.896
745.683	6.749	7.894
747.732	6.828	7.942
749.779	6.827	7.82
751.883	6.864	8
753.939	6.756	7.952
756.09	6.858	7.903
758.158	6.819	7.871
760.269	6.856	7.921
762.41	6.897	7.904
764.478	6.788	7.995
766.546	6.879	7.966
768.628	6.777	7.996
770.718	6.848	7.959
772.889	6.893	8.04
774.97	6.959	7.901
777.047	6.878	7.868
779.212	6.925	7.976
781.365	6.938	8.03
783.542	6.851	8
785.731	6.936	8.007
787.848	7.005	8.065
790.018	6.907	7.911
792.143	6.865	7.962
794.23	7.013	7.914
796.364	6.799	7.882
798.497	6.826	7.949
800.653	6.886	7.851
802.788	6.9	7.848
804.983	6.875	7.941
807.098	7.005	8.007
809.315	6.957	7.936
811.453	7.034	8.031
813.653	6.768	7.828
815.781	6.892	7.794
817.976	6.905	7.833
820.139	6.95	7.895
822.285	6.908	7.821
824.5	6.872	7.888
826.676	6.907	7.885
828.884	6.911	7.892
831.019	6.812	8.039
833.231	6.916	7.89
835.417	6.924	7.849
837.581	6.911	7.844
839.739	6.925	7.803
841.964	6.818	7.944
844.205	6.935	7.902
846.395	6.931	7.912
848.571	6.837	7.942
850.814	7.002	8.058
852.99	6.901	7.812
855.179	6.917	7.836
857.37	6.901	7.919
859.535	6.873	8.064
861.732	6.921	7.846
864.029	6.865	7.929
866.229	6.873	7.802
868.489	6.943	7.978
870.694	6.942	7.954
872.894	6.869	7.855
875.179	6.975	7.94
877.403	6.996	7.851
879.609	7	7.775
881.818	6.957	7.901
884.105	6.946	7.817
886.401	6.993	7.863
888.648	6.804	7.873
890.87	6.822	7.886
893.155	6.823	7.903
895.377	6.861	7.938
897.613	6.769	7.942
899.913	6.787	7.933
902.178	6.826	7.884
904.488	6.902	7.851
906.76	6.923	7.802
909.044	6.889	7.801
911.352	6.903	7.819
913.685	6.894	7.848
915.946	6.946	7.861
918.208	6.955	7.949
920.547	6.945	7.932
922.838	7.035	7.981
925.178	6.919	7.936
927.449	6.884	7.809
929.792	6.762	7.861
932.149	6.807	7.919
934.497	6.766	7.85
936.781	6.791	7.924
939.07	6.966	7.819
941.422	6.869	7.904
943.804	6.905	7.842
946.104	6.879	7.87
948.397	6.672	7.782
950.768	6.866	7.856
953.083	6.885	7.885
955.4	6.875	7.831
957.779	6.897	7.804
960.098	6.934	7.864
962.409	6.941	7.791
964.784	6.96	7.96
967.165	6.866	8.037
969.486	6.879	7.899
971.808	6.862	7.803
974.141	6.781	7.791
976.528	6.812	7.83
978.923	6.918	7.925
981.312	6.766	7.967
983.703	6.788	7.838
986.06	6.858	7.963
988.407	6.791	7.806
990.828	6.801	7.939
993.16	6.819	7.966
995.569	6.821	7.763
997.937	6.956	7.778
1000.4	7.06	7.819
1002.79	6.838	7.893
1005.25	6.85	7.888
1007.65	7.019	7.782
1010.02	6.934	7.932
1012.46	6.762	7.929
1014.84	6.857	7.837
1017.23	6.791	7.867
1019.61	6.948	7.796
1022.07	6.79	7.727
1024.46	6.837	7.804
1026.87	6.849	7.796
1029.28	6.822	7.855
1031.69	6.795	7.894
1034.15	6.741	7.886
1036.57	6.794	7.743
1039.03	6.795	7.746
1041.44	6.82	7.775
1043.85	6.786	7.812
1046.3	6.713	8.013
1048.74	6.811	7.863
1051.16	6.795	7.996
1053.58	6.739	7.753
1055.99	6.894	7.751
1058.48	6.89	7.797
1060.9	6.904	7.759
1063.38	6.803	7.707
1065.83	6.884	7.775
1068.28	6.795	7.776
1070.74	6.898	7.806
1073.2	6.888	7.705
1075.73	6.764	7.826
1078.2	6.956	7.808
1080.65	6.917	7.857
1083.11	6.77	7.967
1085.64	6.804	7.789
1088.09	6.881	7.83
1090.55	6.851	7.759
1093.11	6.803	7.755
1095.72	6.786	7.753
1098.29	6.85	7.745
1100.04	6.872	7.86
1101.71	6.892	7.9
1103.48	6.801	7.825
1105.15	6.777	7.9
1106.82	6.774	7.846
1108.52	6.794	7.853
1110.21	6.749	7.743
1111.86	6.791	7.839
1113.51	6.725	7.787
1115.16	6.845	7.843
1116.9	6.814	7.738
1118.6	6.838	7.825
1120.36	6.821	7.769
1122.08	6.932	7.801
1123.73	6.802	7.776
1125.37	6.918	7.819
1127.03	6.877	7.782
1128.69	6.896	7.761
1130.4	6.824	7.743
1132.15	6.851	7.864
1133.84	6.888	7.665
1135.56	6.969	7.711
1137.3	6.794	7.893
1138.98	6.79	7.819
1140.64	6.861	7.787
1142.31	6.916	7.683
1143.95	6.875	7.724
1145.62	6.808	7.829
1147.31	6.752	7.749
1148.98		7.763
1150.67		7.901
1152.35		7.776
1154.04		7.864
1155.69		7.847
1157.38		7.797
1159.05		7.888
1160.74		7.902
1162.43		7.872
1164.12		7.899
1165.82		7.872
1167.51		7.817
1169.2		7.805
1170.88		7.768
1172.49		7.888
1174.18		7.81
1175.87		7.848
1177.54		7.795
1179.24		7.771
1180.95		7.781
1182.56		7.72
1184.26		7.861
1185.95		7.971
1187.62		7.836
1189.32		7.773
1191.02		7.912
1192.73		7.862
1194.41		7.801
1196.06		7.871
1197.78		7.822
1199.49		7.846
1201.19		7.819
Panel H
Quantitation of cytosolic Ca2+
	siNT	siMCU
	0.4	0.3					Unpaired t test
	0.01	0.2					P value	0.0398
	0.4	0.9					P value summary	*
	0.07	0.3					Significantly different (P < 0.05)?	Yes
	0.1	0.36					One- or two-tailed P value?	Two-tailed
	0.2	0.2					t, df	t=2.085, df=96
	0.2	0.5
	0.3	0.2
	0.2	0.1
	0.3	0.1
	0.1	0.1
	0.07	0.3
	0.07	0.1
	0.07	0.1
	0.07	0.2
	0.07	0.1
	0.17	0.1
	0.27	0.3
	0.37	0.1
	0.07	0.1
	0.17	0.3
	0.27	0.2
	0.27	0.1
	0.17	0.2
	0.37	0.1
	0.47	0.5
	0.17	0.3
	0.07	0.3
	0.27	0.1
	0.17	0.2
	0.07	0.1
	0.27	0.3
	0.07	0.3
	0.17	0.3
	0.07	0.4
	0.27	0.5
	0.03	0.3
	0.43	0.4
	0.43	0.3
	0.03	0.6
	0.03	0.3
	0.23	0.3
	0.23	0.2
	0.23	0.1
	0.23	0.2
	0.03	0.1
	0.13	0.1
	0.23	0.2
	0.13	0.2
Panel K
Mitochondrial Ca2+ uptake
Time [s]	pcDNA3.1	MCU-GFP
0.112	1026.67	1049.92
1.116	1042.33	1050.73
2.114	1042.83	1052.54
3.111	1038.92	1049.97
4.116	1039.09	1048.01
5.115	1041.52	1045.41
6.115	1040.96	1045.83
7.113	1036.45	1045.18
8.113	1034.38	1043.8
9.111	1035.7	1042.81
10.114	1036.22	1044.25
11.113	1034.16	1042.33
12.113	1032.52	1043.67
13.111	1033.74	1042.63
14.115	1031.91	1040.66
15.113	1032.35	1043.69
16.117	1030.7	1044.03
17.115	1024.26	1040.68
18.113	1034.46	1039
19.111	1038.36	1041.81
20.111	1039.22	1010.44
21.111	1044.94	1016.31
22.115	1052.42	1031.02
23.113	1060.92	1057.92
24.112	1074.02	1077.03
25.111	1082.93	1099.48
26.114	1092.37	1115.7
27.114	1103.2	1135.74
28.112	1109.42	1150.51
29.111	1116.12	1166.48
30.114	1127.04	1175.2
31.113	1141.23	1183.81
32.111	1145.1	1192.43
33.115	1150.07	1200.19
34.113	1156.44	1203.32
35.111	1159.72	1211.68
36.11	1160.71	1219.84
37.114	1164.37	1225.54
38.112	1165.97	1233.02
39.111	1169.63	1239.17
40.11	1171.34	1247.08
41.11	1170.89	1253.21
42.114	1173.41	1258.75
43.112	1174.26	1265.57
44.111	1174.29	1273.52
45.116	1175.03	1279.21
46.114	1179.01	1286.49
47.112	1182.19	1292.65
48.111	1185.1	1300.32
49.115	1184.06	1307.74
50.114	1184.2	1314.98
51.113	1181.21	1318.24
52.111	1180.26	1324.27
53.11	1183.08	1330.38
54.113	1183.26	1334.77
55.112	1187.08	1333.9
56.11	1188.59	1337.46
57.115	1192.78	1342.2
58.114	1195.11	1344.46
59.113	1203.51	1343.85
60.111	1202.53	1346.2
61.115	1200.92	1344.44
62.113	1196.85	1340.68
63.112	1189.03	1337.39
64.111	1187.08	1332.98
65.109	1183.36	1330.58
66.111	1174.02	1325.31
67.11	1168.72	1321.34
68.109	1162.53	1317.88
69.113	1158.98	1314.48
70.112	1154.86	1310.97
71.111	1147.15	1307.12
72.114	1146.01	1302.01
73.112	1139.77	1295.95
74.11	1137.62	1290.51
75.109	1131.25	1284.93
76.115	1127.66	1278.57
77.112	1126.8	1274.17
78.111	1119.54	1267.85
79.111	1116.91	1262.8
80.11	1112.62	1255.07
81.11	1109.06	1249.39
82.115	1106.19	1243.4
83.113	1098.11	1238.4
84.112	1091.39	1234.14
85.112	1086.98	1225.99
86.111	1078.4	1223.94
87.11	1072.99	1219.7
88.11	1071.51	1216.23
89.109	1066.46	1211.77
90.113	1057.92	1207.81
91.112	1052.1	1203.55
92.111	1048.47	1193.72
93.111	1043.01	1187.65
94.115	1036.11	1180.16
95.114	1032.78	1176.83
96.112	1026.32	1172.14
97.11	1021.61	1165.79
98.109	1016.22	1160.44
99.112	1012.37	1157.91
100.112	1009.44	1151.9
Panel L
Quantitation of mitochondrial Ca2+ uptake
	pcDNA3.1	MCU-GFP
	96	262				Unpaired t test
	109	263				P value	0.0414
	109	1272				P value summary	*
	177	144				Significantly different (P < 0.05)?	Yes
	233	219				One- or two-tailed P value?	Two-tailed
	228	417				t, df	t=2.060, df=132
	129	529
	461	365
	571	369
	382	242
	278	344
	506	107
	593	273
	402	183
	165	51
	197	278
	152	172
	75	98
	79	194
	120	208
	91	74
	263	91
	193	18
	80	62
	36	37
	60	144
	40	411
	47	125
	116	1114
	21	913
	6	303
	167	410
	189	206
	122	366
	29	526
	93	302
	209	289
	118	273
	101	166
	219	200
	124	228
	139	222
	251	247
	224	351
	132	239
	158	69
	271	151
	103	245
	92	130
	193	105
	142	260
	135	138
	134	206
	28	138
	44	247
	249	237
		75
		133
		112
		211
		181
		232
		248
		160
		85
		248
		258
		228
		129
		54
		287
		151
		180
		69
		92
		54
		74
		46
Panel M
Mitochondrial Ca2+ uptake
Time [s]	pcDNA3.1	MCU-GFP
0	558.21	616.89
0.858	558.51	617.34
1.856	558.13	617.44
2.855	558.37	617.58
3.86	557.76	618
4.859	557.66	618.25
5.858	558.08	618.53
6.857	557.75	619.37
7.856	557.79	618.71
8.855	557.97	619.63
9.859	558.03	620.16
10.858	558.16	619.7
11.856	558.08	619.17
12.86	558.26	619.92
13.858	558.12	620.53
14.857	557.82	620.1
15.856	557.77	619.88
16.855	558.19	619.46
17.858	557.64	620.2
18.856	558.2	620.81
19.855	558.49	620.08
20.858	558.18	620.21
21.856	558.35	620.28
22.858	558.89	620.22
23.857	558.79	620.48
24.856	558.5	620.36
25.855	558.77	620.17
26.858	558.61	620.83
27.857	558.78	621.24
28.855	559.27	621.38
29.855	559.03	621.36
30.86	559.33	621.13
31.858	559.73	621.6
32.856	559.95	622.12
33.86	560.92	621.8
34.858	560.79	622.25
35.856	561.09	621.8
36.856	560.55	622.69
37.86	560.6	621.99
38.858	560.81	622.18
39.857	560.23	623.13
40.856	561.52	623.59
41.855	561.76	623.79
42.86	561	622.73
43.858	561.18	623.78
44.858	560.86	623.44
45.858	560.78	624.21
46.856	561.66	624.41
47.855	560.97	624.31
48.86	561	625.41
49.859	561.53	625.98
50.857	561.43	625.26
51.855	562.03	625.27
52.859	561.1	627.45
53.858	561.73	626.16
54.858	561.34	625.86
55.857	560.86	626.48
56.855	561.46	626.04
57.855	561.36	626.72
58.855	561.71	626.96
59.859	561.55	627.31
60.859	562.03	627.17
61.856	562.66	626.72
62.855	562.31	628.11
63.859	561.71	628.57
64.858	562.76	629.14
65.857	562.66	627.8
66.856	562.97	628.18
67.856	563.06	628.07
68.859	562.83	628.5
69.858	563.37	628.54
70.856	563.68	629.41
71.855	563.88	628.55
72.855	563.42	628.76
73.859	565	628.78
74.857	564.61	628.84
75.856	564.3	628.61
76.855	564.05	628.8
77.859	564.46	629.22
78.857	564.46	628.78
79.856	565.46	629.71
80.855	566.04	628.94
81.859	565.46	628.91
82.855	565.8	629.48
83.855	565.47	629.28
84.854	565.7	629.29
85.858	565.57	629.15
86.857	566.42	629.44
87.856	565.61	630.01
88.855	566.6	630.1
89.859	566.09	630.28
90.857	566	630.25
91.856	566.62	630.25
92.854	566.69	630.79
93.858	566.4	630.16
94.857	566.51	628.75
95.855	566.52	629.76
96.854	566.82	630.05
97.858	566.78	629.88
98.857	566.67	630.01
99.855	567.12	630.04
100.854	567.15	629.87
101.859	568.29	629.09
102.857	570.49	629.32
103.856	569.29	629.7
104.856	568.21	629.09
105.854	567.97	628.93
106.859	568.33	629.27
107.857	568.75	630.51
108.856	570.22	630.59
109.855	569.46	631.22
110.859	569.22	631.67
111.857	568.97	631.92
112.857	569.71	632.71
113.855	569.36	632.99
114.859	569.12	633.94
115.858	568.61	633.14
116.858	569.58	634.53
117.855	569.24	634.77
118.855	568.71	635.46
119.859	568.88	635.96
120.857	568.63	636.5
121.854	568.59	636.36
122.854	568.91	636.71
123.858	569.42	636.3
124.855	568.63	635.69
125.855	568.36	637.53
126.854	568.57	637.34
127.857	568.75	637.66
128.858	568.54	637.79
129.856	568.04	638.08
130.854	568.33	637.48
131.853	566.8	638.24
132.858	566.39	638.86
133.856	566.92	638.91
134.855	566.93	638.24
135.854	566.7	639.06
136.858	566.93	639.32
137.857	567.25	638.48
138.854	567.3	639.13
139.854	566.43	639.24
140.857	566.48	640.27
141.855	566.74	639.55
142.855	567.08	639.57
143.854	566.74	640.01
144.854	567.21	639.96
145.857	566.47	639.88
146.856	566.32	639.65
147.854	566.88	639.72
148.854	566.84	640.13
149.858	567.46	639.43
150.856	567.32	640.65
151.86	567.63	640.73
152.854	567.93	641.26
153.858	568.06	642.28
154.856	568.73	642
155.855	568.93	641.16
156.853	569.01	641.07
157.857	568.99	642.37
158.856	569.07	642.8
159.856	569.36	641.29
160.855	569.61	641.65
161.854	569.68	643.4
162.858	569.74	642.74
163.856	570.38	644.17
164.855	569.74	644.01
165.854	568.83	643.49
166.853	569.23	644.24
167.857	569.94	644.52
168.855	569.22	644.55
169.853	569.71	645.29
170.857	569.34	646.56
171.855	569.84	645.57
172.854	568.99	646.41
173.859	570.31	645.95
174.857	569.79	647.76
175.856	568.97	647.92
176.856	569.34	647.87
177.855	569.65	648.31
178.853	569.77	648.9
179.856	569.57	648.01
180.855	570.39	648.04
181.854	569.55	647.86
182.853	569.09	647.91
183.856	569.51	647.84
184.855	569.34	648.38
185.853	569.51	648.17
186.856	569.3	648.34
187.855	568.83	647.73
188.854	568.36	649.4
189.853	569	649.01
190.857	568.17	649.98
191.855	569.07	649.36
192.854	569.14	648.23
193.852	569.14	649.74
194.856	570.01	649.94
195.856	569.68	650.49
196.854	571.18	651.19
197.853	570.49	651.02
198.852	571.04	650.14
199.857	570.5	648.78
200.856	571.01	650.9
201.856	570.82	651.65
202.854	570.71	651.36
203.854	569.77	651.92
204.853	570.64	653.06
205.852	570.46	653.04
206.856	570.66	653.16
207.854	571.67	652.45
208.852	571.05	652.38
209.857	570.75	652.96
210.856	570.14	652.23
211.856	570.65	652.73
212.854	570.88	651.11
213.853	570.78	652.15
214.852	571.3	651.38
215.856	570.4	652.75
216.854	571.47	652.7
217.852	570.66	653.45
218.856	570.95	653.65
219.855	572.77	653.36
220.853	572.45	653.81
221.852	572.02	654.75
222.857	570.92	655.09
223.856	571.02	655.03
224.854	571.08	655.08
225.853	571.26	655.41
226.853	572.19	656.4
227.857	570.96	656.93
228.855	571.31	656.89
229.855	571.59	656.51
230.853	570.62	657.3
231.853	570.07	656.43
232.852	570.52	657.26
233.856	570.36	657.47
234.855	570.78	659.29
235.853	570.52	658.48
236.857	569.18	657.69
237.856	571.31	657.83
238.855	570.19	657.94
239.853	570.74	658.12
240.858	570.71	658.07
241.857	570.46	657.69
242.856	570.83	658.45
243.854	570.72	658.36
244.853	570.55	658.53
245.852	570.93	658.48
246.852	570.52	657.84
247.856	570.73	658.92
248.855	570.88	657.8
249.854	570.91	657.9
250.852	570.9	657.55
251.851	570.49	658.64
252.856	570.61	658.28
253.855	570.61	658.5
254.854	571.18	659.11
255.852	570.83	660.86
256.857	571.06	659.54
257.851	571.37	660.57
258.855	570.69	661.49
259.854	571.44	661.53
260.853	571.55	661.01
261.852	570.31	662.86
262.859	570.08	662.67
263.852	571.02	662.64
264.856	570.81	662
265.854	571.2	661.53
266.853	571.23	662.18
267.851	571.8	662.61
268.855	571.29	662.68
269.854	570.93	661.8
270.853	571.19	662.27
271.852	570.22	662.07
272.851	570.42	662.57
273.856	571.52	661.99
274.855	570.24	662.45
275.853	571.54	662.58
276.852	571.45	663.96
277.852	570.51	662.62
278.856	570.96	662.8
279.854	570.78	663.21
280.852	571.41	662.51
281.856	571.66	663.34
282.854	572	663.85
283.853	571.8	662.27
284.852	571.55	663.16
285.851	572.13	661.95
286.856	572.16	663.22
287.855	571.46	663.07
288.854	571.74	662.98
289.852	571.32	663.4
290.857	571.49	663.9
291.856	572.33	664.61
292.854	572.72	663.4
293.853	572.48	663.61
294.852	572.56	663.03
295.851	571.99	662.37
296.857	573.14	663.64
297.856	573.32	663.39
298.854	573.24	663.93
299.852	573.08	662.85
300.856	572.63	663.82
301.853	572.57	663.13
302.854	572.36	663.56
303.853	572.71	664.37
304.851	572.31	664.62
305.855	572.61	664.09
306.855	573.8	663.81
307.852	573.42	664.6
308.852	573.97	664.62
309.856	573.73	664.27
310.853	573.47	664.62
311.852	573.95	664.95
312.851	574.12	665.37
313.855	573.75	665.18
314.853	574.28	665.95
315.853	574.79	665.79
316.851	574.82	666.8
317.857	574.08	665.48
318.854	574.5	666.57
319.853	574.71	666.6
320.851	574.87	667.18
321.856	574.71	666.39
322.854	575.02	667.75
323.854	574.62	666.04
324.852	575.06	666.75
325.851	575.44	665.83
326.854	575.56	666.81
327.853	575.2	667.31
328.851	574.9	667.23
329.861	575.44	665.92
330.854	575.29	666.4
331.852	576.05	666.65
332.851	575.44	666.94
333.856	576.06	667.04
334.854	576.19	667.6
335.852	575.54	667.39
336.852	576.07	668.17
337.851	576.11	667.47
338.855	575.22	668.48
339.853	575.95	667.19
340.852	577.17	667.08
341.85	576.13	667.23
342.855	576.85	667.72
343.854	576.13	667.68
344.852	576.82	668.09
345.852	577.54	667.57
346.85	578.49	667.53
347.854	576.42	667.61
348.853	577.1	668.14
349.851	577.8	668.34
350.855	578.3	667.94
351.854	578.22	667.74
352.852	578.24	668.13
353.85	577.76	668.6
[truncated: 695 more rows]

## Sheet: S3 Fig
S3 Figure Data Quantitation
Panel A
Cytosolic Ca2+ levels
Time [s]	pcDNA3.1	MCU-GFP
0.643	3.428	3.346
1.836	3.432	3.354
2.892	3.407	3.313
3.965	3.488	3.359
5.067	3.438	3.3
6.122	3.429	3.351
7.165	3.437	3.34
8.255	3.474	3.358
9.312	3.456	3.369
10.365	3.458	3.331
11.461	3.475	3.308
12.509	3.447	3.331
13.604	3.438	3.349
14.712	3.447	3.336
15.757	3.482	3.364
16.84	3.456	3.311
17.915	3.514	3.287
18.998	3.426	3.309
20.015	3.467	3.357
21.034	3.464	3.317
22.095	3.428	3.287
23.208	3.365	3.27
24.286	3.427	3.316
25.357	3.384	3.321
26.417	3.427	3.303
27.532	3.372	3.301
28.595	3.392	3.308
29.681	3.414	3.296
30.77	3.408	3.344
31.859	3.412	3.323
32.908	3.448	3.379
33.973	3.441	3.367
35.038	3.421	3.357
36.083	3.43	3.362
37.148	3.439	3.299
38.218	3.445	3.336
39.241	3.427	3.31
40.313	3.443	3.349
41.387	3.493	3.3
42.46	3.497	3.327
43.537	3.514	3.31
44.56	3.437	3.296
45.636	3.468	3.305
46.733	3.532	3.285
47.816	3.518	3.363
48.905	3.568	3.361
49.974	3.532	3.357
51.058	3.537	3.335
52.142	3.507	3.263
53.244	3.526	3.306
54.33	3.59	3.298
55.38	3.573	3.348
56.476	3.532	3.31
57.511	3.607	3.374
58.554	3.736	3.274
59.594	3.676	3.314
60.642	3.682	3.294
61.747	3.618	3.313
62.833	3.657	3.28
63.898	3.702	3.309
64.921	3.748	3.321
65.987	3.819	3.326
67.065	3.857	3.339
68.082	3.911	3.327
69.178	3.956	3.381
70.237	4.002	3.409
71.269	4.075	3.438
72.378	4.1	3.54
73.456	4.197	3.538
74.546	4.243	3.507
75.588	4.301	3.429
76.652	4.373	3.485
77.683	4.421	3.531
78.703	4.522	3.543
79.729	4.561	3.576
80.766	4.641	3.55
81.794	4.599	3.572
82.919	4.677	3.585
83.961	4.742	3.563
85.034	4.82	3.539
86.089	4.822	3.537
87.168	4.887	3.562
88.239	4.925	3.559
89.324	5.082	3.532
90.408	5.066	3.643
91.493	5.07	3.623
92.642	5.051	3.637
93.728	5.094	3.582
94.789	5.086	3.604
95.822	5.113	3.635
96.917	5.178	3.621
98.025	5.113	3.65
99.08	5.232	3.592
100.233	5.243	3.606
101.332	5.192	3.625
102.488	5.201	3.65
103.625	5.28	3.642
104.706	5.28	3.634
105.825	5.29	3.681
106.934	5.263	3.626
108.086	5.18	3.604
109.133	5.187	3.608
110.254	5.196	3.606
111.32	5.193	3.674
112.432	5.162	3.661
113.593	5.178	3.713
114.678	5.197	3.684
115.839	5.176	3.639
116.967	5.128	3.632
118.065	5.185	3.68
119.185	5.156	3.674
120.311	5.178	3.67
121.436	5.113	3.623
122.593	5.063	3.599
123.695	5.044	3.585
124.855	5.129	3.681
125.959	5.087	3.669
127.12	5.112	3.604
128.259	5.056	3.565
129.337	4.997	3.593
130.433	4.979	3.621
131.614	5.027	3.621
132.752	4.999	3.604
133.867	5.033	3.568
134.964	5.017	3.563
136.189	5.049	3.573
137.417	5.048	3.637
138.518	4.989	3.625
139.644	5.089	3.579
140.758	5.023	3.611
141.889	5.029	3.571
143.003	5.008	3.622
144.202	4.998	3.597
145.361	4.94	3.545
146.513	4.889	3.6
147.623	4.876	3.595
148.791	4.899	3.569
149.9	4.967	3.547
150.948	4.906	3.58
152.147	4.889	3.559
153.251	4.913	3.5
154.442	4.852	3.519
155.608	4.802	3.528
156.647	4.831	3.484
157.698	4.923	3.485
158.926	4.994	3.49
160.064	4.94	3.498
161.293	4.944	3.475
162.423	4.918	3.446
163.465	4.942	3.479
164.713	5.002	3.484
165.893	4.943	3.497
167.116	4.904	3.5
168.272	4.937	3.516
169.517	4.946	3.529
170.672	4.916	3.511
171.72	4.903	3.544
172.946	4.885	3.446
174.115	4.895	3.466
175.359	4.92	3.456
176.539	4.885	3.467
177.815	4.842	3.515
178.995	4.815	3.496
180.183	4.868	3.466
181.243	4.762	3.486
182.501	4.773	3.42
183.693	4.75	3.471
185.017	4.823	3.391
186.208	4.731	3.395
187.249	4.729	3.404
188.55	4.699	3.387
189.755	4.73	3.386
191.055	4.69	3.401
192.258	4.776	3.413
193.469	4.746	3.389
194.788	4.753	3.407
196.003	4.753	3.408
197.305	4.771	3.413
198.545	4.762	3.369
199.592	4.698	3.382
200.9	4.721	3.4
Panel B
Quantitation of cytosolic Ca2+ levels
	pcDNA3.1	MCU-GFP					Unpaired t test
	0.458	0.422					P value	<0.0001
	1.14	0.194					P value summary	****
	0.927	0.324					Significantly different (P < 0.05)?	Yes
	6.323	0.258					One- or two-tailed P value?	Two-tailed
	2.06	0.084					t, df	t=4.159, df=166
	0.864	0.618
	1.557	0.555
	0.265	0.321
	0.299	0.668
	0.294	0.751
	1.221	0.399
	1.04	0.036
	2.498	0.189
	2.131	0.259
	2.471	0.161
	2.329	0.442
	2.974	0.622
	1.751	1.05
	0.947	0.062
	0.091	0.706
	7.675	0.567
	2.635	0.222
	1	0.042
	0.488	0.139
	1.968	0.51
	0.989	0.41
	0.795	0.699
	0.129	0.181
	1.656	0.247
	2.101	0.214
	5.493	0.284
	0.676	0.297
	1.549	0.051
	2.422	0.221
	0.348	0.507
	1.07	0.372
	1.458	0.884
	1.738	0.706
	2.339	0.082
	1.637	0.259
	0.11	0.621
	0.044	0.973
	0.166	0.345
	0.172	0.273
	0.179	0.09
	0.311	0.145
	0.339	0.109
	0.381	0.111
	0.164	0.086
	0.026	0.333
	0.008	0.155
	0.052	0.204
	0.349	0.331
	0.47	0.252
	0.391	0.174
	0.457	0.161
	0.377	0.308
	0.426	0.568
	0.199	0.296
	0.068	0.728
	0.039	0.437
	0.042	1.067
	0.011	0.476
	0.073	0.646
	0.235	0.308
	0.476	0.121
	0.259	0.213
	0.161	0.295
	0.041	0.212
	0.227	0.153
	0.108	0.205
	0.076	0.158
	0.294	0.068
	0.18	0.213
	0.377	0.212
	0.464	0.102
	0.186	0.074
	0.177	0.044
	0.103	0.051
	0.205	0.231
	0.281	0.145
	0.175	0.189
	0.36	0.19
	0.117	0.132
Panel C
Quantitation of cytosolic Ca2+ levels
	pcDNA3.1	MCU-GFP					Unpaired t test
	0.1	0.01					P value	0.0315
	0.5	0.2					P value summary	*
	0.5	0.2					Significantly different (P < 0.05)?	Yes
	0.7	0.01					One- or two-tailed P value?	Two-tailed
	0.4	0.06					t, df	t=2.179, df=110
	0.6	0.03
	0.4	0.03
	0.11	0.13
	0.1	0.03
	0.01	0.1
	0.02	0.03
	0.19	0.04
	0.01	0.03
	0.26	0.04
	0.02	0.1
	0.01	0.01
	0.06	0.03
	0.23	0.02
	0.09	0.04
	0.02	0.04
	0.002	0.03
	0.04	0.04
	0.04	0.17
	0.05	0.02
	0.01	0.03
	0.01	0.08
	0.04	0.04
	0.04	0.02
	0.03	0.02
	0.04	0.03
	0.04	0.02
	0.02	0.021
	0.02	0.04
	0.04	0.03
	0.02	0.02
	0.02	0.03
	0.028	0.02
	0.04	0.02
	0.01	0.01
	0.01	0.02
	0.02	0.2
	0.02	0.02
	0.02	0.04
	0.05	0.02
	0.02	0.04
	0.02	0.04
	0.03	0.05
	0.02	0.03
	0.02	0.02
	0.02	0.02
	0.05	0.02
	0.03	0.02
	0.02	0.03
		0.02
		0.02
		0.02
		0.02
		0.05
		0.32
Panel D
qRT–PCR analysis
		MCUb	MICU1	MICU2	EMRE
		1.04247	0.924984	0.925686	0.995245
		1.24305	0.829927	1.15026	0.93579
		0.856208	1.19128	1.04739	0.991809
		0.989638	0.994647	1.04746	0.885102
Panel E
qRT–PCR analysis
		siNT	siMCU			One sample t test	Sample difference has zero SD
	R1	1	0.444			t, df		t=10.84, df=3
	R2	1	0.413			P value (two tailed)		0.0017
	R3	1	0.2			P value summary		**
	R4	1	0.227			Significant (alpha=0.05)?		Yes
	Mean	1	0.321
Panel G
Western Blot
		siNT	siMCU			One sample t test	Sample difference has zero SD
	R1	1	0.483146			t, df		t=4.995, df=2
	R2	1	0.338399			P value (two tailed)		0.0378
	R3	1	0.682709			P value summary		*
	Mean	1	0.5014			Significant (alpha=0.05)?		Yes
Panel I
Mean pixel intensity
		siNT	siMCU			One sample t test	Sample difference has zero SD
	R1	100	85.3281			t, df		t=5.131, df=2
	R2	100	89.3635			P value (two tailed)		0.036
	R3	100	79.0304			P value summary		*
	Mean	100	84.57			Significant (alpha=0.05)?		Yes
Panel J
qRT–PCR analysis
		GAPDH	Tyrosinase	TYRP1	DCT			One sample t test	Sample difference has zero SD					One sample t test	Sample difference has zero SD				One sample t test	Sample difference has zero SD
	R1	1	0.652	0.897	0.84			t, df		t=3.265, df=3				t, df		t=15.31, df=2			t, df		t=3.697, df=3
	R2	1	0.62	0.886	0.748			P value (two tailed)		0.047				P value (two tailed)		0.0042			P value (two tailed)		0.0343
	R3	1	0.879	0.871	0.565			P value summary		*				P value summary		**			P value summary		*
	R4	1	0.896		0.4			Significant (alpha=0.05)?		Yes				Significant (alpha=0.05)?		Yes			Significant (alpha=0.05)?		Yes
	Mean	1	0.7618	0.8847	0.6383

## Sheet: S4 Fig
S4 Figure Data Quantitation
Panel A
Quantitation of resting mitochondrial Ca2+
	siNT	siMCUb					Unpaired t test
	579	532					P value	0.0042
	571	497					P value summary	**
	484	396					Significantly different (P < 0.05)?	Yes
	524	574					One- or two-tailed P value?	Two-tailed
	579	535					t, df	t=2.898, df=173
	748	431
	747	532
	682	839
	671	434
	570	824
	600	606
	523	527
	691	820
	688	937
	580	342
	385	710
	724	890
	490	1242
	519	662
	490	615
	1016	664
	1098	675
	1511	778
	1364	897
	1045	645
	866	974
	990	785
	848	800
	750	581
	792	804
	828	490
	748	483
	1116	485
	525	681
	745	610
	1013	920
	842	1013
	642	858
	686	662
	1165	741
	752	1471
	984	1179
	782	755
	549	1217
	682	698
	760	1515
	680	1321
	734	1514
	717	956
	887	1354
	837	1245
	715	1138
	517	1077
	1028	905
	531	1315
	1497	854
	789	1178
	1026	1292
	680	763
	1739	938
	1543	830
	970	910
	925	649
	829	798
	700	1471
	977	1498
	858	1636
	614	990
	651	1479
	884	811
	854	596
	798	451
	786	772
	890	738
	1176	430
	1033	1607
	814	1098
	866	2481
	825	1963
	479	691
	830	1219
	635	946
	281
	487
	303
	474
	265
	501
	374
	417
	470
	377
	373
Panel B
Quantitation of resting mitochondrial Ca2+
	siNT	siMCUb				Unpaired t test
	437	784				P value	0.0009
	477	836				P value summary	***
	362	998				Significantly different (P < 0.05)?	Yes
	613	779				One- or two-tailed P value?	Two-tailed
	470	833				t, df	t=3.431, df=82
	559	1224
	429	1374
	341	1262
	324	1026
	295	918
	215	1425
	281	896
	263	806
	383	1289
	275	1384
	433	336
	353	301
	966	413
	784	412
	405	1295
	302	818
	291	1365
	307	520
	378	574
	225	589
	390	403
	326	283
	337	533
	394	350
	220	531
	283	551
	230	370
	189	259
	191	364
	532	274
	1134	332
	762
	885
	1041
	986
	898
	863
	865
	769
	513
	370
	492
	1044
Panel C
Cytosolic Ca2+
Time [s]	siNT	siMCUb
0.042	0.573	0.538
0.96	0.579	0.534
1.99	0.574	0.536
2.953	0.57	0.534
3.984	0.573	0.533
5.001	0.575	0.534
6.018	0.573	0.54
6.959	0.568	0.533
7.96	0.57	0.534
8.968	0.569	0.54
9.956	0.573	0.538
11.026	0.57	0.531
11.961	0.575	0.533
13.038	0.58	0.531
13.963	0.578	0.536
15.057	0.574	0.539
15.961	0.571	0.539
16.991	0.573	0.539
17.974	0.581	0.538
18.978	0.582	0.541
19.954	0.584	0.534
21.009	0.571	0.531
21.956	0.578	0.538
22.981	0.565	0.544
23.972	0.573	0.535
25.005	0.571	0.536
25.967	0.572	0.534
26.963	0.574	0.532
27.982	0.574	0.535
29.02	0.577	0.537
29.957	0.574	0.538
30.994	0.572	0.543
31.994	0.573	0.535
32.999	0.575	0.543
33.958	0.574	0.541
34.993	0.583	0.534
35.953	0.573	0.539
37	0.572	0.538
37.952	0.565	0.536
38.952	0.572	0.541
39.982	0.573	0.544
40.958	0.577	0.548
41.964	0.576	0.54
42.958	0.577	0.538
43.966	0.573	0.542
44.96	0.581	0.535
45.988	0.576	0.531
47.006	0.578	0.539
47.967	0.571	0.541
48.964	0.572	0.539
49.993	0.572	0.546
50.962	0.57	0.533
51.985	0.571	0.53
53.015	0.571	0.547
54.013	0.581	0.54
55.027	0.58	0.538
55.97	0.572	0.54
57.04	0.572	0.533
57.967	0.587	0.532
59.045	0.581	0.537
59.957	0.576	0.536
60.974	0.577	0.532
61.956	0.574	0.534
63.045	0.573	0.533
63.953	0.572	0.532
64.952	0.577	0.536
65.964	0.576	0.535
66.963	0.581	0.534
67.967	0.583	0.534
69.029	0.572	0.54
69.975	0.581	0.536
71.031	0.579	0.537
71.969	0.579	0.534
72.957	0.577	0.535
74.013	0.583	0.537
75.091	0.581	0.547
75.963	0.576	0.544
76.974	0.579	0.543
78.02	0.575	0.531
78.96	0.576	0.535
80.033	0.581	0.534
80.969	0.579	0.541
82.042	0.57	0.542
82.964	0.567	0.545
83.951	0.58	0.538
84.956	0.567	0.537
86.035	0.577	0.554
86.965	0.568	0.544
87.954	0.577	0.546
89.086	0.573	0.541
89.959	0.576	0.548
91.043	0.578	0.539
91.97	0.578	0.534
92.96	0.581	0.54
93.996	0.591	0.543
95.057	0.576	0.542
95.956	0.579	0.55
96.978	0.584	0.546
97.951	0.584	0.544
99.011	0.582	0.551
99.987	0.579	0.55
101.065	0.594	0.552
101.963	0.589	0.55
103.015	0.584	0.545
103.967	0.588	0.549
104.957	0.592	0.554
105.959	0.587	0.555
106.971	0.591	0.55
107.955	0.598	0.551
108.958	0.601	0.547
109.96	0.601	0.547
110.953	0.597	0.558
111.968	0.602	0.546
112.954	0.6	0.554
113.959	0.598	0.55
114.958	0.594	0.547
115.961	0.595	0.549
116.96	0.602	0.55
118.064	0.604	0.56
118.969	0.599	0.562
120.113	0.603	0.565
120.962	0.607	0.557
121.956	0.594	0.559
122.969	0.6	0.565
123.955	0.611	0.554
124.968	0.599	0.564
125.954	0.603	0.557
127.121	0.601	0.56
127.965	0.604	0.566
128.991	0.606	0.568
129.96	0.604	0.568
130.96	0.609	0.567
131.957	0.609	0.571
132.964	0.614	0.562
133.965	0.617	0.563
134.983	0.616	0.561
135.964	0.628	0.561
136.96	0.621	0.563
138.135	0.62	0.561
138.978	0.623	0.564
139.967	0.621	0.566
140.955	0.614	0.563
142.152	0.623	0.565
142.973	0.621	0.579
144.069	0.625	0.576
144.963	0.635	0.578
146.005	0.624	0.58
146.957	0.629	0.572
147.953	0.628	0.577
148.965	0.631	0.572
149.973	0.624	0.574
150.957	0.616	0.563
151.965	0.619	0.571
152.969	0.619	0.567
153.958	0.628	0.568
154.958	0.627	0.566
155.97	0.626	0.568
156.97	0.629	0.57
158.176	0.623	0.576
159.016	0.628	0.579
159.968	0.627	0.577
160.968	0.63	0.578
161.954	0.616	0.575
162.958	0.616	0.584
163.952	0.62	0.581
165.019	0.616	0.583
165.952	0.63	0.576
166.958	0.626	0.575
167.959	0.627	0.57
168.962	0.62	0.573
169.955	0.614	0.578
171.02	0.624	0.578
171.962	0.615	0.573
172.976	0.618	0.574
173.958	0.615	0.57
174.963	0.623	0.576
175.967	0.617	0.58
176.961	0.617	0.576
177.96	0.62	0.583
178.956	0.616	0.577
179.968	0.614	0.575
180.951	0.611	0.573
181.954	0.617	0.576
182.964	0.607	0.578
183.96	0.607	0.58
184.954	0.617	0.575
185.966	0.614	0.577
186.959	0.609	0.576
187.965	0.61	0.573
188.959	0.612	0.578
189.959	0.609	0.58
191.115	0.6	0.569
192.068	0.605	0.569
192.957	0.613	0.571
193.961	0.609	0.575
194.98	0.61	0.576
195.956	0.613	0.579
196.951	0.611	0.574
197.95	0.613	0.58
198.95	0.608	0.576
199.967	0.604	0.574
200.955	0.607	0.568
Panel D
Quantitation of cytosolic Ca2+
	siNT	siMCUb
	0.117	0.068					Unpaired t test
	0.305	0.04					P value	<0.0001
	0.338	0.074					P value summary	****
	0.1	0.039					Significantly different (P < 0.05)?	Yes
	0.062	0.048					One- or two-tailed P value?	Two-tailed
	0.087	0.066					t, df	t=5.535, df=323
	0.151	0.059
	0.142	0.036
	0.071	0.047
	0.058	0.043
	0.033	0.066
	0.039	0.059
	0.049	0.083
	0.033	0.07
	0.211	0.084
	0.087	0.105
	0.038	0.075
	0.007	0.037
	0.387	0.044
	0.114	0.001
	0.059	0.024
	0.018	0.003
	0.087	0.005
	0.03	0.013
	0.021	0.011
	0.022	0.018
	0.109	0.007
	0.04	0.007
	0.041	0.011
	0.02	0.017
	0.181	0.005
	0.121	0.022
	0.125	0.032
	0.012	0.065
	0.035	0.036
	0.061	0.044
	0.149	0.037
	0.197	0.034
	0.035	0.006
	0.004	0.053
	0.047	0.059
	0.04	0.081
	0.029	0.029
	0.012	0.034
	0.015	0.007
	0.027	0.003
	0.164	0.007
	0.015	0.007
	0.063	0.01
	0.014	0.032
	0.033	0.056
	0.044	0.032
	0.059	0.027
	0.07	0.101
	0.144	0.132
	0.117	0.056
	0.13	0.023
	0.113	0.006
	0.147	0.008
	0.003	0.022
	0.014	0.068
	0.008	0.01
	0.012	0.081
	0.116	0.053
	0.083	0.02
	0.023	0.02
	0.058	0.005
	0.176	0.015
	0.185	0.016
	0.044	0.023
	0.039	0.004
	0.089	0.002
	0.025	0.005
	0.065	0.001
	0.031	0.013
	0.012	0.034
	0.059	0.029
	0.057	0.004
	0.024	0
	0.013	0.013
	0.028	0.004
	0.036	0.045
	0.042	0.006
	0.032	0.013
	0.036	0.007
	0.015	0.008
	0.023	0.009
	0.068	0.013
	0.034	0.008
	0.044	0.013
	0.008	0.01
	0.087	0.011
	0.105	0.01
	0.032	0.045
	0.024	0.023
	0.036	0.018
	0.03	0.057
	0.007	0.008
	0.033	0.033
	0.028	0.016
	0.034	0.005
	0.039	0.005
	0.012	0.008
	0.017	0.008
	0.061	0.003
	0.022	0
	0.025	0.009
	0.027	0.001
	0.03	0.022
	0.069	0.044
	0.001	0.003
	0.026	0.011
	0.058	0.119
	0.021	0.111
	0.013	0.013
	0.017	0.011
	0.038	0.003
	0.033	0.004
	0.086	0.015
	0.057	0.02
	0.007	0.092
	0.012	0.08
	0.023	0.07
	0.052	0.041
	0.016	0.063
	0.073	0.05
	0.063	0.062
	0.084	0.038
	0.093	0.012
	0.046	0.01
	0.046	0.009
	0.104	0.013
	0.072	0.054
	0.119	0.1
	0.115	0.014
	0.082	0.06
	0.023	0.049
	0.038	0.034
	0.014	0.055
	0.08	0.032
	0.073	0.037
	0.005	0.043
	0.045	0.039
	0.025	0.035
	0.087	0.049
	0.059	0.004
	0.015	0.022
	0.011	0.066
	0.07	0.054
	0.039	0.052
	0.086	0.041
	0.047	0.01
	0.041	0.011
	0.123	0.018
	0.021	0.026
	0.047	0.054
	0.023	0.029
	0	0.025
	0.03	0.056
	0.056	0.067
	0.031	0.04
	0.142
	0.069
	0.026
Panel E
Cytosolic Ca2+
Time [s]	siNT	siMCUb
0.484	5.284	5.183
1.536	5.234	5.194
2.657	5.254	5.168
3.789	5.266	5.196
4.855	5.279	5.219
5.927	5.345	5.319
7.026	5.282	5.316
8.189	5.276	5.188
9.235	5.305	5.158
10.308	5.309	5.175
11.429	5.202	5.226
12.513	5.232	5.254
13.573	5.245	5.198
14.693	5.246	5.215
15.824	5.234	5.197
16.914	5.198	5.266
17.973	5.262	5.159
19.063	5.311	5.187
20.112	5.341	5.214
21.17	5.305	5.297
22.343	5.334	5.296
23.392	5.238	5.342
24.467	5.271	5.165
25.54	5.208	5.121
26.631	5.25	5.134
27.717	5.276	5.108
28.803	5.24	5.049
29.883	5.203	5.137
30.972	5.201	5.198
32.021	5.333	5.25
33.105	5.288	5.145
34.196	5.24	5.172
35.301	5.223	5.177
36.337	5.262	5.099
37.367	5.189	5.215
38.455	5.262	5.177
39.548	5.148	5.159
40.626	5.216	5.118
41.726	5.196	5.125
42.796	5.237	5.072
43.914	5.28	5.119
45.009	5.238	5.264
46.098	5.153	5.152
47.169	5.116	5.086
48.259	5.156	5.133
49.349	5.242	5.224
50.414	5.183	5.227
51.529	5.26	5.189
52.613	5.244	5.226
53.692	5.25	5.164
54.759	5.209	5.137
55.798	5.251	5.106
56.844	5.251	5.12
57.928	5.235	5.186
59.043	5.339	5.222
60.113	5.239	5.239
61.221	5.272	5.216
62.335	5.234	5.206
63.395	5.178	5.208
64.474	5.217	5.097
65.594	5.324	5.099
66.667	5.203	5.118
67.743	5.195	5.267
68.869	5.205	5.131
69.986	5.306	5.095
71.096	5.262	5.092
72.201	5.252	5.114
73.245	5.231	5.132
74.323	5.217	5.105
75.438	5.213	5.159
76.535	5.224	5.204
77.589	5.198	5.168
78.661	5.197	5.178
79.787	5.309	5.173
80.836	5.307	5.008
81.967	5.186	5.185
83.058	5.193	5.185
84.224	5.279	5.182
85.291	5.249	5.116
86.466	5.201	5.111
87.551	5.23	5.172
88.622	5.267	5.194
89.772	5.27	5.071
90.832	5.206	5.134
92	5.241	5.119
93.079	5.247	5.108
94.259	5.283	5.266
95.366	5.328	5.213
96.455	5.245	5.158
97.65	5.262	5.147
98.719	5.187	5.073
99.84	5.26	5.128
100.908	5.166	5.12
102.011	5.254	5.129
103.119	5.249	5.228
104.339	5.162	5.129
105.389	5.207	5.102
106.51	5.276	5.085
107.613	5.204	5.068
108.71	5.249	5.082
109.794	5.269	5.1
110.928	5.27	5.07
111.956	5.274	5.059
112.979	5.368	5.057
114.351	5.267	5.021
115.392	5.28	5.066
116.497	5.332	5.173
117.64	5.422	5.152
118.747	5.373	5.247
119.969	5.233	5.121
121.036	5.336	5.136
122.168	5.238	5.134
123.295	5.262	5.137
124.44	5.336	5.116
125.584	5.32	5.124
126.728	5.293	5.1
127.819	5.328	5.233
128.94	5.223	5.126
130.088	5.28	5.128
131.233	5.297	5.227
132.319	5.31	5.173
133.535	5.288	5.153
134.702	5.284	5.093
135.878	5.305	5.152
137.005	5.279	5.111
138.154	5.29	5.067
139.392	5.187	5.092
140.578	5.203	5.114
141.808	5.18	5.09
143.114	5.335	5.202
144.319	5.212	5.17
145.367	5.267	5.109
146.421	5.225	5.087
147.637	5.314	5.146
148.818	5.288	5.157
150.071	5.19	5.21
151.282	5.256	5.106
152.542	5.253	5.107
153.758	5.262	5.141
154.818	5.326	5.145
156.027	5.273	5.187
157.287	5.353	5.204
158.547	5.303	5.246
159.836	5.327	5.24
161.046	5.258	5.103
162.287	5.267	5.065
163.632	5.293	5.135
164.975	5.23	5.193
166.202	5.166	5.223
167.564	5.246	5.232
168.918	5.263	5.122
170.187	5.227	5.128
171.267	5.296	5.117
172.6	5.204	5.191
173.877	5.253	5.16
174.981	5.214	5.145
176.091	5.262	5.129
177.36	5.401	5.098
178.674	5.299	5.17
179.769	5.288	5.143
180.866	5.208	5.094
182.236	5.268	5.162
183.547	5.261	5.089
184.679	5.276	5.099
185.997	5.319	5.114
187.116	5.291	5.107
188.471	5.332	5.13
189.584	5.254	5.274
190.896	5.288	5.133
192.03	5.29	5.106
193.156	5.217	5.098
194.304	5.204	5.135
195.687	5.22	5.102
197.093	5.196	5.085
198.201	5.282	5.168
199.364	5.268	5.114
200.736	5.245	5.164
201.898	5.299	5.144
203.279	5.333	5.168
204.465	5.281	5.133
205.848	5.204	5.227
207.035	5.208	5.213
208.414	5.243	5.177
209.585	5.293	5.236
211.036	5.361	5.178
212.17	5.26	5.242
213.315	5.281	5.207
214.767	5.199	5.224
215.958	5.324	5.123
217.17	5.303	5.136
218.565	5.308	5.137
219.752	5.203	5.165
220.949	5.187	5.19
222.088	5.29	5.189
223.294	5.217	5.086
224.439	5.248	5.208
225.649	5.307	5.216
226.794	5.361	5.212
227.945	5.372	5.225
229.106	5.388	5.133
230.533	5.281	5.133
231.743	5.306	5.214
232.911	5.227	5.222
234.062	5.294	5.168
235.283	5.299	5.149
236.453	5.247	5.15
237.711	5.314	5.056
238.866	5.288	5.166
240.055	5.255	5.143
241.254	5.257	5.119
242.521	5.264	5.084
243.736	5.255	5.098
244.928	5.382	5.19
246.131	5.172	5.171
247.331	5.283	5.184
248.534	5.288	5.124
249.81	5.287	5.149
251.08	5.235	5.143
252.29	5.231	5.19
253.493	5.262	5.109
254.763	5.278	5.146
255.974	5.374	5.086
257.184	5.364	5.053
258.411	5.275	5.05
259.638	5.271	5.117
260.919	5.266	5.111
262.154	5.329	5.099
263.389	5.367	5.059
264.72	5.289	5.033
265.954	5.293	5.11
267.253	5.335	5.148
268.486	5.342	5.128
269.724	5.329	5.121
271.053	5.289	5.125
272.299	5.279	5.188
273.558	5.24	5.156
274.863	5.245	5.17
276.114	5.248	5.163
277.444	5.252	5.163
278.761	5.27	5.151
280.085	5.31	5.146
281.413	5.256	5.129
282.695	5.217	5.14
283.983	5.273	5.05
285.334	5.375	5.13
286.628	5.377	5.089
287.917	5.311	5.197
289.262	5.352	5.099
290.605	5.344	5.108
291.892	5.251	5.279
293.182	5.238	5.11
294.535	5.256	5.174
295.842	5.308	5.093
297.209	5.33	5.102
298.497	5.38	5.062
299.858	5.283	5.213
301.183	5.351	5.109
302.49	5.36	5.151
303.854	5.258	5.192
305.185	5.326	5.149
306.58	5.253	5.087
307.885	5.263	5.115
309.276	5.219	5.092
310.66	5.246	5.066
311.989	5.27	5.166
313.379	5.218	5.185
314.728	5.257	5.101
316.067	5.285	5.129
317.47	5.302	5.125
318.811	5.305	5.187
320.165	5.315	5.206
321.585	5.331	5.206
322.933	5.242	5.228
324.382	5.361	5.18
325.773	5.227	5.151
327.116	5.3	5.135
328.477	5.373	5.083
329.872	5.289	5.094
331.307	5.205	5.114
332.746	5.29	5.104
334.202	5.252	5.153
335.598	5.306	5.077
337.007	5.342	5.111
338.458	5.336	5.08
339.889	5.336	5.101
341.342	5.366	5.05
342.737	5.373	5.082
344.203	5.244	5.057
345.599	5.223	5.165
347.055	5.333	5.111
348.464	5.263	5.114
349.932	5.351	5.08
351.351	5.307	5.146
352.759	5.337	5.132
354.179	5.226	5.179
355.675	5.356	5.143
357.159	5.284	5.165
358.584	5.244	5.172
360.088	5.217	5.048
361.514	5.328	5.141
362.952	5.401	5.094
364.463	5.254	5.065
365.914	5.306	5.104
367.364	5.357	5.17
368.88	5.358	5.189
370.318	5.305	5.265
371.815	5.328	5.111
373.317	5.334	5.074
374.767	5.378	5.118
376.216	5.308	5.071
377.68	5.323	5.078
379.227	5.384	5.051
380.71	5.373	5.041
382.245	5.275	5.075
383.715	5.39	5.109
385.189	5.35	5.22
386.728	5.404	5.204
388.203	5.438	5.241
389.702	5.349	5.21
391.214	5.341	5.188
392.711	5.373	5.125
394.264	5.393	5.127
395.768	5.265	5.146
397.358	5.408	5.191
398.883	5.418	5.21
400.412	5.313	5.116
401.909	5.391	5.158
403.465	5.442	5.199
404.997	5.418	5.222
406.601	5.467	5.128
408.135	5.448	5.156
409.664	5.43	5.218
411.197	5.488	5.24
412.786	5.47	5.207
414.319	5.498	5.135
415.866	5.426	5.185
417.418	5.412	5.153
419.013	5.381	5.243
420.639	5.336	5.263
422.205	5.457	5.188
423.762	5.559	5.169
425.314	5.499	5.17
426.925	5.43	5.132
428.489	5.428	5.218
430.117	5.426	5.187
431.71	5.397	5.259
433.267	5.395	5.259
434.897	5.422	5.169
436.481	5.329	5.169
438.083	5.364	5.208
439.72	5.409	5.127
441.286	5.339	5.137
442.934	5.396	5.185
444.529	5.396	5.233
446.177	5.377	5.202
447.766	5.381	5.137
449.434	5.417	5.116
451.027	5.483	5.173
452.707	5.442	5.226
454.295	5.461	5.243
455.939	5.476	5.275
457.599	5.408	5.246
459.217	5.547	5.205
460.895	5.438	5.237
462.566	5.446	5.197
464.184	5.406	5.203
465.81	5.453	5.211
467.446	5.422	5.264
469.142	5.512	5.193
470.766	5.504	5.183
472.455	5.487	5.193
474.144	5.399	5.22
475.803	5.47	5.227
477.517	5.397	5.158
479.157	5.364	5.243
480.805	5.397	5.153
482.521	5.459	5.124
484.174	5.374	5.266
485.876	5.468	5.204
487.529	5.449	5.248
489.263	5.585	5.245
490.947	5.417	5.163
492.605	5.484	5.112
494.351	5.505	5.167
496.037	5.544	5.163
497.727	5.469	5.128
499.406	5.535	5.216
501.137	5.429	5.347
502.905	5.481	5.306
504.632	5.451	5.261
506.381	5.506	5.28
508.151	5.449	5.3
509.848	5.473	5.351
511.623	5.544	5.259
513.332	5.554	5.275
515.137	5.521	5.347
516.864	5.479	5.371
518.644	5.57	5.303
520.359	5.557	5.231
522.09	5.541	5.234
523.812	5.504	5.264
525.594	5.564	5.285
527.343	5.523	5.232
529.164	5.588	5.157
530.925	5.451	5.164
532.73	5.492	5.188
534.475	5.575	5.129
536.274	5.614	5.219
538.089	5.592	5.149
539.832	5.461	5.223
541.654	5.476	5.206
543.417	5.418	5.189
545.174	5.536	5.155
546.924	5.457	5.156
548.75	5.586	5.207
550.554	5.618	5.251
552.326	5.614	5.307
554.16	5.528	5.279
555.941	5.469	5.265
557.786	5.542	5.248
559.567	5.467	5.246
561.419	5.463	5.214
563.205	5.482	5.273
565.014	5.516	5.27
566.8	5.529	5.25
568.601	5.605	5.227
570.387	5.541	5.159
572.288	5.504	5.187
574.097	5.511	5.167
575.978	5.505	5.164
577.854	5.539	5.108
579.684	5.462	5.121
581.495	5.486	5.158
583.383	5.55	5.107
585.203	5.568	5.243
587.045	5.556	5.119
588.928	5.674	5.247
590.769	5.65	5.201
592.599	5.631	5.181
594.513	5.533	5.106
596.389	5.538	5.152
598.24	5.577	5.164
600.104	5.679	5.275
602.009	5.64	5.17
603.884	5.577	5.236
605.746	5.663	5.202
607.63	5.579	5.226
609.577	5.674	5.312
611.486	5.522	5.212
613.343	5.489	5.231
615.253	5.499	5.251
617.188	5.493	5.244
619.061	5.569	5.245
620.924	5.623	5.233
622.862	5.596	5.295
624.758	5.547	5.23
626.659	5.503	5.27
628.551	5.47	5.252
630.466	5.523	5.237
632.373	5.623	5.218
634.325	5.65	5.282
636.231	5.614	5.238
638.185	5.624	5.287
640.106	5.559	5.322
642.033	5.56	5.187
643.962	5.581	5.235
645.943	5.559	5.219
647.871	5.624	5.28
649.813	5.576	5.212
651.749	5.547	5.236
653.741	5.611	5.187
655.701	5.661	5.318
657.634	5.702	5.303
659.552	5.635	5.309
661.541	5.664	5.182
663.477	5.631	5.271
665.438	5.522	5.318
667.385	5.548	5.197
669.4	5.581	5.177
671.418	5.574	5.236
673.366	5.568	5.178
675.308	5.597	5.308
677.31	5.538	5.24
679.282	5.547	5.323
681.243	5.579	5.325
683.272	5.637	5.308
685.226	5.7	5.298
687.264	5.555	5.258
689.25	5.579	5.3
691.294	5.532	5.312
693.278	5.601	5.311
695.328	5.614	5.351
697.319	5.591	5.144
699.296	5.627	5.233
701.359	5.71	5.235
703.337	5.77	5.215
705.311	5.655	5.231
707.314	5.738	5.231
709.381	5.614	5.387
711.405	5.645	5.19
713.496	5.64	5.268
715.262	5.702	5.276
716.688	5.597	5.365
718.095	5.635	5.354
719.49	5.618	5.222
720.922	5.663	5.31
722.362	5.621	5.349
723.794	5.608	5.282
725.215	5.603	5.37
726.732	5.575	5.344
728.17	5.629	5.398
729.638	5.608	5.336
731.173	5.639	5.309
732.598	5.699	5.308
734.02	5.734	5.301
735.476	5.745	5.251
736.921	5.612	5.261
738.376	5.624	5.375
739.796	5.553	5.303
741.21	5.703	5.325
742.627	5.715	5.345
744.065	5.716	5.287
745.588	5.685	5.287
747.109	5.59	5.282
748.503	5.753	5.287
749.976	5.644	5.342
751.5	5.688	5.278
752.974	5.708	5.325
754.445	5.717	5.291
755.979	5.66	5.338
757.454	5.677	5.298
758.881	5.681	5.244
760.442	5.573	5.333
761.834	5.697	5.405
763.282	5.861	5.368
764.757	5.866	5.321
766.221	5.796	5.294
767.775	5.752	5.404
769.235	5.757	5.421
770.732	5.676	5.456
772.181	5.655	5.347
773.651	5.614	5.334
775.124	5.677	5.349
776.587	5.623	5.391
778.048	5.76	5.405
779.516	5.77	5.409
780.983	5.723	5.425
782.463	5.776	5.296
783.95	5.823	5.367
785.432	5.778	5.488
786.901	5.771	5.394
788.375	5.824	5.417
789.857	5.754	5.465
791.338	5.806	5.32
792.816	5.665	5.462
794.296	5.693	5.374
795.765	5.73	5.333
797.269	5.751	5.401
798.786	5.74	5.427
800.264	5.614	5.372
801.738	5.629	5.416
803.152	5.629	5.398
804.638	5.755	5.336
806.144	5.741	5.428
807.629	5.807	5.358
809.122	5.759	5.431
810.646	5.731	5.302
812.142	5.708	5.291
813.584	5.664	5.291
815.095	5.727	5.307
816.589	5.833	5.34
818.032	5.708	5.38
819.549	5.73	5.331
821.059	5.809	5.324
822.58	5.687	5.35
824.089	5.65	5.359
825.571	5.721	5.353
827.092	5.712	5.341
828.613	5.761	5.415
830.068	5.664	5.382
831.608	5.754	5.431
833.136	5.707	5.348
834.593	5.741	5.345
836.115	5.743	5.321
837.637	5.705	5.343
839.158	5.752	5.354
840.699	5.697	5.426
842.225	5.72	5.361
843.675	5.812	5.3
845.203	5.836	5.348
846.755	5.775	5.337
848.291	5.809	5.378
849.828	5.824	5.361
851.363	5.746	5.376
852.904	5.816	5.417
854.438	5.838	5.42
855.98	5.799	5.395
857.521	5.748	5.349
859.003	5.879	5.406
860.555	5.716	5.41
862.123	5.758	5.445
863.696	5.767	5.331
865.265	5.788	5.396
866.854	5.781	5.378
868.406	5.831	5.393
869.965	5.835	5.379
871.541	5.905	5.32
873.091	5.671	5.452
874.655	5.777	5.428
876.2	5.779	5.429
877.763	5.809	5.402
879.337	5.771	5.381
880.9	5.769	5.435
882.468	5.794	5.428
884.039	5.829	5.377
885.607	5.72	5.436
887.17	5.788	5.436
888.734	5.82	5.459
890.313	5.798	5.438
891.881	5.816	5.491
893.455	5.678	5.382
895.038	5.803	5.427
896.548	5.808	5.461
898.122	5.766	5.413
899.709	5.882	5.439
901.273	5.802	5.403
902.79	5.788	5.393
904.368	5.806	5.388
905.948	5.759	5.375
907.543	5.803	5.402
909.138	5.767	5.343
910.739	5.761	5.469
912.261	5.856	5.406
913.867	5.831	5.387
915.468	5.775	5.347
917.08	5.854	5.421
918.69	5.892	5.385
920.297	5.864	5.43
921.831	5.857	5.418
923.43	5.826	5.406
925.048	5.885	5.503
926.598	5.699	5.504
928.211	5.712	5.428
929.81	5.758	5.379
931.357	5.788	5.52
932.975	5.692	5.483
934.593	5.714	5.428
936.198	5.73	5.443
937.827	5.801	5.393
939.378	5.821	5.483
941.011	5.777	5.521
942.635	5.792	5.44
944.257	5.782	5.404
945.888	5.834	5.436
947.501	5.865	5.48
949.125	5.838	5.464
950.755	5.903	5.467
952.386	5.809	5.512
954.032	5.775	5.475
955.662	5.668	5.54
957.299	5.732	5.439
958.936	5.676	5.367
960.578	5.676	5.527
962.224	5.834	5.497
963.862	5.783	5.506
965.526	5.804	5.438
967.164	5.774	5.516
968.819	5.6	5.478
970.469	5.759	5.427
972.119	5.762	5.438
973.78	5.782	5.363
975.421	5.786	5.41
977.08	5.814	5.374
978.752	5.805	5.427
980.413	5.813	5.455
982.059	5.76	5.485
983.725	5.799	5.465
985.405	5.773	5.549
987.065	5.703	5.423
988.75	5.742	5.445
990.435	5.815	5.505
992.096	5.683	5.449
993.713	5.71	5.452
995.383	5.764	5.472
997.042	5.722	5.515
998.744	5.712	5.431
1000.42	5.729	5.431
1002.1	5.738	5.392
1003.7	5.864	5.502
1005.38	5.936	5.468
1007.07	5.752	5.427
1008.76	5.759	5.478
1010.43	5.887	5.407
1012.12	5.842	5.443
1013.75	5.701	5.434
1015.43	5.775	5.446
1017.13	5.714	5.381
1018.83	5.854	5.394
1020.52	5.694	5.524
1022.2	5.744	5.483
1023.9	5.722	5.59
1025.6	5.755	5.504
1027.29	5.725	5.406
1028.97	5.671	5.397
1030.68	5.708	5.41
1032.36	5.711	5.447
1034.07	5.748	5.388
1035.77	5.702	5.375
1037.46	5.66	5.525
1039.16	5.747	5.426
1040.88	5.735	5.393
1042.59	5.692	5.436
1044.28	5.807	5.433
1046	5.787	5.43
1047.7	5.816	5.479
1049.4	5.716	5.388
1051.12	5.804	5.532
1052.84	5.734	5.425
1054.56	5.815	5.477
1056.28	5.814	5.468
1057.99	5.696	5.369
1059.72	5.849	5.436
1061.43	5.812	5.415
1063.15	5.714	5.4
1064.88	5.741	5.359
1066.55	5.823	5.451
1068.27	5.772	5.499
1070.01	5.71	5.468
1071.73	5.694	5.489
1073.46	5.764	5.515
1075.19	5.797	5.441
1076.93	5.801	5.491
1078.66	5.733	5.526
1080.39	5.731	5.505
1082.13	5.705	5.37
1083.86	5.726	5.471
1085.6	5.683	5.53
1087.35	5.729	5.449
1089.09	5.668	5.414
1090.84	5.76	5.407
1092.58	5.739	5.51
1094.32	5.786	5.482
1096.07	5.768	5.466
1097.82	5.876	5.428
1099.58	5.735	5.408
1101.32	5.839	5.45
1103.09	5.791	5.528
1104.84	5.814	5.476
1106.59	5.769	5.442
1108.37	5.776	5.458
1110.12	5.784	5.463
1111.88	5.876	5.477
1113.63	5.735	5.48
1115.38	5.701	5.44
1117.14	5.786	5.378
1118.9	5.811	5.444
1120.58	5.809	5.4
1122.36	5.728	5.424
1124.12	5.683	5.526
Panel F
Quantitation of cytosolic Ca2+
	siNT	siMCUb			Unpaired t test
	0.4	0.2			P value	0.0278
	0.01	0.4			P value summary	*
	0.4	0.1			Significantly different (P < 0.05)?	Yes
	0.07	0.4			One- or two-tailed P value?	Two-tailed
	0.1	0.1			t, df	t=2.224, df=132
	0.2	0.3
	0.2	0.1
	0.3	0.1
	0.2	0.3
	0.3	0.18
	0.1	0.03
	0.07	0.017
	0.07	0.276
	0.07	0.012
	0.07	0.131
	0.07	0.1
	0.17	0.1
	0.27	0.05
	0.37	0.25
	0.07	0.15
	0.17	0.05
	0.27	0.15
	0.27	0.25
	0.17	0.25
	0.37	0.25
	0.47	0.05
	0.17	0.25
	0.07	0.05
	0.27	0.15
	0.17	0.05
	0.07	0.15
	0.27	0.15
	0.07	0.35
	0.17	0.25
	0.07	0.05
	0.27	0.05
	0.03	0.05
	0.43	0.02
	0.43	0.15
	0.03	0.05
	0.03	0.15
	0.23	0.35
	0.23	0.24
	0.23	0.05
	0.23	0.35
	0.03	0.05
	0.13	0.05
	0.23	0.01
	0.13	0.31
		0.01
		0.11
		0.11
		0.11
		0.21
		0.21
		0.21
		0.11
		0.41
		0.01
		0.04
		0.11
		0.01
		0.31
		0.31
		0.11
		0.01
		0.01
		0.06
		0.13
		0.16
		0.41
		0.01
		0.01
		0.11
		0.11
		0.21
		0.11
		0.21
		0.11
		0.01
		0.01
		0.01
		0.11
		0.11
		0.11
Panel G
Western Blot
	siNT	siMCUb					One sample t test	Sample difference has zero SD
R1	1	1.41997					t, df		t=7.485, df=2
R2	1	1.51921					P value (two tailed)		0.0174
R3	1	1.66607					P value summary		*
Mean	1	1.535					Significant (alpha=0.05)?		Yes
Panel H
Western Blot
	siNT	siMCUb					One sample t test	Sample difference has zero SD
R1	1	1.8092					t, df		t=5.355, df=2
R2	1	2.5					P value (two tailed)		0.0331
R3	1	2					P value summary		*
Mean	1	2.103					Significant (alpha=0.05)?		Yes
Panel J
Western Blot
	siNT	siMCUb					One sample t test	Sample difference has zero SD
R1	1	1.58111					t, df		t=5.349, df=3
R2	1	2					P value (two tailed)		0.0128
R3	1	2.51693					P value summary		*
R4	1	2					Significant (alpha=0.05)?		Yes
Mean	1	2.025
Panel K
Western Blot
	siNT	siMCUb					One sample t test	Sample difference has zero SD
R1	1	1.57421					t, df		t=8.529, df=2
R2	1	1.68836					P value (two tailed)		0.0135
R3	1	1.85963					P value summary		*
Mean	1	1.707					Significant (alpha=0.05)?		Yes
Panel L
qRT–PCR analysis
	siNT	siMCUb					One sample t test	Sample difference has zero SD
R1	1	0.484					t, df		t=15.24, df=2
R2	1	0.352					P value (two tailed)		0.0043
R3	1	0.4					P value summary		**
Mean	1	0.412					Significant (alpha=0.05)?		Yes
Panel N
qRT–PCR analysis
	GAPDH	GP100	Tyrosinase	DCT			One sample t test	Sample difference has zero SD				One sample t test	Sample difference has zero SD				One sample t test	Sample difference has zero SD
R1	1	2.602	4.659	3.878			t, df		t=3.697, df=3			t, df		t=4.410, df=2			t, df		t=14.91, df=2
R2	1	2.667	4.992	3.541			P value (two tailed)		0.0343			P value (two tailed)		0.0478			P value (two tailed)		0.0045
R3	1	1.498	2.72	4.209			P value summary		*			P value summary		*			P value summary		**
R4	1	1.7					Significant (alpha=0.05)?		Yes			Significant (alpha=0.05)?		Yes			Significant (alpha=0.05)?		Yes
Mean	1	2.117	4.124	3.876

## Sheet: S5 Fig.
S5 Figure Data Quantitation
Panel A
Basal respiration
Time (minutes)	MCUb					CTR					MCU
1.37983	160.7	138.774	108.678	49.7935	76.2578	82.1396	32.2818	101.756	58.3394	54.9189	87.7023	33.8923	57.7932	89.9458	68.2188
9.90235	176.475	129.601	100.117	46.4015	71.7515	78.9257	30.5385	95.331	53.532	55.9588	83.4969	32.4656	55.2851	83.6183	65.0887
18.4163	169.266	123.632	99.1955	44.3598	69.882	76.2676	29.3093	91.8877	51.0588	51.9877	79.9564	31.8312	53.6903	78.9818	63.0349
27.0352	120.445	57.7815	49.893	22.0022	35.6318	34.0917	12.5643	45.7736	22.7892	20.4858	33.9171	16.2569	28.2101	38.0173	31.5342
35.5562	112.984	56.2951	53.7582	21.3842	34.0786	35.4426	12.9704	44.6193	23.9888	25.8125	34.9225	17.6948	30.3165	38.6417	34.0566
44.0724	91.7544	50.7187	48.3075	18.8043	32.4282	32.3471	10.0585	38.9853	20.9282	23.1104	30.424	15.4534	25.0903	34.8457	30.6431
52.6895	185.927	106.845	97.2973	48.2493	72.7286	102.498	40.1841	107.877	62.5929	58.1145	92.4348	41.8718	71.6354	70.7017	71.5579
61.2079	191.678	106.08	105.789	50.8775	76.681	101.931	40.0701	110.556	61.6258	61.0399	91.1882	44.2149	70.293	73.674	70.8595
69.7236	195.298	108.582	113.371	53.0821	80.33	102.162	40.1448	111.694	61.4823	63.7354	92.5115	46.1677	74.8099	74.689	71.0617
78.3345	77.0618	29.944	19.3125	10.7527	17.9619	16.371	4.86357	26.0752	12.2772	13.6927	14.7226	8.91803	16.4226	19.6714	20.7072
86.8529	72.2665	29.7292	24.3914	10.6144	18.0388	18.0498	5.38686	25.709	12.4842	13.3479	14.5636	9.52723	17.3829	19.3445	21.3362
95.3594	63.8204	27.2117	26.7693	10.8056	18.6068	18.1727	4.87866	23.6685	11.474	13.5688	15.0345	10.0242	17.0463	18.7643	20.8564
Panel B
Quantitative analysis of basal respiration
	Control	MCU OE	MCUb OE		Kruskal-Wallis test			Dunn's multiple comparisons test	Mean rank diff.	Significant?	Summary	Adjusted P Value
	67.4836	71.6139	129.694		P value	0.0036		Control vs. MCU OE	-3	No	ns	0.5391	A-B
	67.144	71.2713	129.692		Exact or approximate P value?	Exact		Control vs. MCUb OE	-6	Yes	*	0.0219	A-C
	67.7871	71.3571	131.258		P value summary	**		MCU OE vs. MCUb OE	-3	No	ns	0.5391	B-C
					Do the medians vary signif. (P < 0.05)?	Yes
					Number of groups	3
					Kruskal-Wallis statistic	7.2
Panel C
Quantitative analysis of ATP production					Kruskal-Wallis test			Dunn's multiple comparisons test	Mean rank diff.	Significant?	Summary	Adjusted P Value
	Control	MCU OE	MCUb OE		P value	0.05		Control vs. MCU OE	-1	No	ns	>0.9999	A-B
	40.3427	42.0268	72.5433		Exact or approximate P value?	Exact		Control vs. MCUb OE	-5	No	ns	0.076	A-C
	38.5773	40.1449	73.9924		P value summary	*		MCU OE vs. MCUb OE	-4	No	ns	0.2209	B-C
	42.7012	44.0658	82.8551		Do the medians vary signif. (P < 0.05)?	No
					Number of groups	3
					Kruskal-Wallis statistic	5.6
Panel D
Quantitative analysis of maximal respiration
					Kruskal-Wallis test
	Control	MCU OE	MCUb OE		P value	0.0036		Dunn's multiple comparisons test	Mean rank diff.	Significant?	Summary	Adjusted P Value
	59.5975	53.552	71.2027		Exact or approximate P value?	Exact		Control vs. MCU OE	3	No	ns	0.5391	A-B
	60.0491	53.615	75.213		P value summary	**		Control vs. MCUb OE	-3	No	ns	0.5391	A-C
	61.4912	55.5028	80.6898		Do the medians vary signif. (P < 0.05)?	Yes		MCU OE vs. MCUb OE	-6	Yes	*	0.0219	B-C
					Number of groups	3
					Kruskal-Wallis statistic	7.2
Panel E
Basal ECAR
Time (minutes)	MCUb					CTR					MCU
1.37983	10.3024	12.1718	6.74122	3.72331	6.40804	12.0059	6.05844	14.1495	9.64956	9.84491	10.4443	4.01533	6.03358	9.81482	6.93874
9.90235	11.6689	12.6356	7.08106	3.86732	6.51727	12.5575	6.16203	14.5327	9.93379	9.94922	10.8696	4.10155	6.21338	10.3311	7.30384
18.4163	12.3978	13.4187	7.11554	3.8908	6.58699	12.7609	6.09622	15.0322	10.1607	9.9993	11.1909	4.05412	6.06691	10.6225	7.39902
27.0352	19.9063	19.6928	11.7484	6.17403	10.3971	17.7948	8.30085	20.3543	13.7344	12.4913	16.6745	6.30567	9.482	15.119	10.7127
35.5562	19.4464	19.6299	11.5007	6.31705	10.4504	17.7901	8.25695	20.7019	14.0238	13.321	16.9329	6.49225	9.73029	15.7087	11.0226
44.0724	18.9982	20.4657	12.2435	6.36721	10.7687	18.0635	8.26371	20.9801	13.9532	13.4569	17.3088	6.50122	9.86198	15.8663	11.3705
52.6895	19.4144	22.1877	12.5586	6.48052	10.9181	18.7286	8.65343	21.7157	14.7553	13.2203	18.308	6.43731	10.4352	16.6596	12.2834
61.2079	19.3937	21.5155	12.3679	6.41766	10.7995	18.8099	8.57878	21.792	14.4657	13.4437	17.9396	6.3078	10.3156	16.6609	12.149
69.7236	19.0251	21.4925	12.4545	6.39862	10.6658	18.7142	8.50524	21.6949	14.3586	13.4825	17.6879	6.35309	10.1336	16.3728	11.9253
78.3345	19.0539	20.8477	13.0292	6.46353	10.9093	18.476	8.41574	20.7915	14.2245	13.2149	17.1961	6.49833	10.6551	16.1424	11.9758
86.8529	18.8183	20.1345	13.0736	6.29471	10.8462	18.4112	8.46156	20.3398	13.8854	12.7256	16.7563	6.45682	10.9574	15.5874	11.4426
95.3594	17.8684	19.3678	13.3993	6.45351	10.782	17.9682	8.36826	20.3824	13.6539	12.7978	17.0055	6.63825	10.8838	15.3343	11.4164
Panel F
Quantitative analysis of basal ECAR
	Control	MCU OE	MCUb OE		Kruskal-Wallis test			Dunn's multiple comparisons test	Mean rank diff.	Significant?	Summary	Adjusted P Value
	12.0059	10.4443	10.3024		P value	0.1125		Control vs. MCU OE	9.667	No	ns	0.1315	A-B
	6.05844	4.01533	12.1718		Exact or approximate P value?	Approximate		Control vs. MCUb OE	7.133	No	ns	0.4107	A-C
	14.1495	6.03358	6.74122		P value summary	ns		MCU OE vs. MCUb OE	-2.533	No	ns	>0.9999	B-C
	9.64956	9.81482	3.72331		Do the medians vary signif. (P < 0.05)?	No
	9.84491	6.93874	6.40804		Number of groups	3
	12.5575	10.8696	11.6689		Kruskal-Wallis statistic	4.369
	6.16203	4.10155	12.6356
	14.5327	6.21338	7.08106
	9.93379	10.3311	3.86732
	9.94922	7.30384	6.51727
	12.7609	11.1909	12.3978
	6.09622	4.05412	13.4187
	15.0321	6.06691	7.11554
	10.1607	10.6225	3.8908
	9.9993	7.39902	6.58699
Panel G
Quantitative analysis of ECAR cells post oligomycin.
	CTR	MCU	MCUb			Kruskal-Wallis test							Dunn's multiple comparisons test	Mean rank diff.	Significant?	Summary	Adjusted P Value
	17.7948	16.6745	19.9063			P value	0.2044						CTR vs. MCU	8.533	No	ns	0.2256	A-B
	8.30085	6.30567	19.6928			Exact or approximate P value?	Approximate						CTR vs. MCUb	3.867	No	ns	>0.9999	A-C
	20.3543	9.482	11.7484			P value summary	ns						MCU vs. MCUb	-4.667	No	ns	0.9916	B-C
	13.7344	15.119	6.17403			Do the medians vary signif. (P < 0.05)?	No
	12.4913	10.7127	10.3971			Number of groups	3
	17.7901	16.9329	19.4464			Kruskal-Wallis statistic	3.175
	8.25695	6.49225	19.6299
	20.7019	9.73029	11.5007
	14.0238	15.7087	6.31705
	13.321	11.0226	10.4504
	18.0635	17.3088	18.9982
	8.26371	6.50122	20.4657
	20.9801	9.86198	12.2435
	13.9532	15.8663	6.36721
	13.4569	11.3705	10.7687
Panel H
Quantitative analysis of ECAR post FCCP.
	Control	MCU OE	MCUb OE			Kruskal-Wallis test							Dunn's multiple comparisons test	Mean rank diff.	Significant?	Summary	Adjusted P Value
	18.7286	18.308	19.4144			P value	0.1898						Control vs. MCU OE	8.667	No	ns	0.2122	A-B
	8.65343	6.43731	22.1877			Exact or approximate P value?	Approximate						Control vs. MCUb OE	3.333	No	ns	>0.9999	A-C
	21.7157	10.4352	12.5586			P value summary	ns						MCU OE vs. MCUb OE	-5.333	No	ns	0.7983	B-C
	14.7553	16.6596	6.48052			Do the medians vary signif. (P < 0.05)?	No
	13.2203	12.2834	10.9181			Number of groups	3
	18.81	17.9396	19.3937			Kruskal-Wallis statistic	3.324
	8.57878	6.3078	21.5155
	21.792	10.3156	12.3679
	14.4657	16.6609	6.41766
	13.4437	12.149	10.7995
	18.7142	17.6879	19.0251
	8.50524	6.35309	21.4925
	21.6949	10.1335	12.4545
	14.3586	16.3728	6.39862
	13.4825	11.9253	10.6658
Panel I
Quantitative analysis of ECAR post rotenone/antimycin A.
	18.476	17.1961	19.0539
	8.41574	6.49833	20.8478
	20.7916	10.6551	13.0292			Kruskal-Wallis test				Dunn's multiple comparisons test	Mean rank diff.	Significant?	Summary	Adjusted P Value
	14.2245	16.1424	6.46353			P value	0.2779			Control vs. MCU OE	7.667	No	ns	0.3297	A-B
	13.2149	11.9758	10.9093			Exact or approximate P value?	Approximate			Control vs. MCUb OE	3.533	No	ns	>0.9999	A-C
	18.4112	16.7563	18.8183			P value summary	ns			MCU OE vs. MCUb OE	-4.133	No	ns	>0.9999	B-C
	8.46156	6.45682	20.1345			Do the medians vary signif. (P < 0.05)?	No
	20.3398	10.9574	13.0735			Number of groups	3
	13.8854	15.5874	6.29471			Kruskal-Wallis statistic	2.561
	12.7256	11.4426	10.8462
	17.9682	17.0055	17.8684
	8.36826	6.63825	19.3679
	20.3824	10.8838	13.3993
	13.654	15.3343	6.45351
	12.7978	11.4164	10.782
Panel J
Mitochondrial membrane potential (∆Ψ)
	siNT	siMCU	siMCUb		ANOVA summary				Dunnett's multiple comparisons test	Mean Diff.	95.00% CI of diff.	Significant?	Summary	Adjusted P Value	A-?
R1	914	695	1007		F	0.3896			siNT vs. siMCU	68.25	-190.8 to 327.3	No	ns	0.7232	B	siMCU
R2	1057	927.5	945.5		P value	0.6882			siNT vs. siMCUb	-13.25	-272.3 to 245.8	No	ns	0.987	C	siMCUb
R3	658.5	725	769.5		P value summary	ns
R4	768	777	728.5		Significant diff. among means (P < 0.05)?	No
					R square	0.07968
					F (DFn, DFd)
					F (2, 9) = 0.3896
Panel K
ATP measurements
	siNT	siMCU	siMCUb		ANOVA summary				Dunnett's multiple comparisons test	Mean Diff.	95.00% CI of diff.	Significant?	Summary	Adjusted P Value	A-?
R1	1	1.32972	1.12559		F	1.93			siNT vs. siMCU	-0.1214	-0.3105 to 0.06778	No	ns	0.2148	B	siMCU
R2	1	0.976014	0.968231		P value	0.2006			siNT vs. siMCUb	0.003445	-0.1857 to 0.1926	No	ns	0.9983	C	siMCUb
R3	1	1.10267	0.995435		P value summary	ns
R4	1	1.07703	0.896964		Significant diff. among means (P < 0.05)?	No
					R square	0.3002
					F (DFn, DFd)
					F (2, 9) = 1.930

## Sheet: S6 Fig.
S6 Figure Data Quantitation
Panel A
Western Blot
	Control MO	MCU MO				One sample t test	Sample difference has zero SD
R1	1	0.397035				t, df		t=9.193, df=2
R2	1	0.251647				P value (two tailed)		0.0116
R3	1	0.116364				P value summary		*
Mean	1	0.255				Significant (alpha=0.05)?		Yes
Panel B
The hypopigmentation phenotype
	Control MO	MCU MO				Unpaired t test
R1	4.5977	70.4225				P value	<0.0001
R2	4.71698	69.5652				P value summary	****
R3	5.04202	66.6667				Significantly different (P < 0.05)?	Yes
						One- or two-tailed P value?	Two-tailed
						t, df	t=56.03, df=4
Panel D
Melanin content estimation
	Control	H MCU RNA				One sample t test	Sample difference has zero SD
R1	100	145.918				t, df		t=8.012, df=2
R2	100	142.857				P value (two tailed)		0.0152
R3	100	129.825				P value summary		*
Mean	100	139.5				Significant (alpha=0.05)?		Yes

## Sheet: S7 Fig.
S7 Figure Data Quantitation
Panel A
RNA sequencing data
Id	siNT	siMCU	siMCUb	gene_name	gene_biotype	ENTREZ_id			siMCU/siNT	siMCUb/siNT		LOG2 FC siMCU/siNT	LOG2 FC siMCUb/siNT
gene-Mcu	393.964	202.565	406.239	Mcu	protein_coding	215999			0.51417	1.03116		-0.959682	0.0442638
gene-Mcub	63.7749	96.1149	17.7438	Mcub	protein_coding	66815			1.5071	0.278225		0.591771	-1.84568
Panel B
Common oppositely regulated pathways down in siMCU and up in siMCUb
Pathways	siMCUb up	siMCU down
Integral component of membrane	2.97471	-8.50048
Ion transport	2.34943	-2.8151
Oxidoreductase activity	2.34555	-1.49533
Chloride channel activity	1.17824	-1.45125
Inorganic anion exchanger activity	0.799564	-1.20526
Proteolysis	0.723675	-0.9704
G-protein coupled receptor activity	0.391558	-0.650462
Calcium ion transmembrane transport	0.201788	-0.63819
Panel C
qRT–PCR analysis
	siNT	siKeratin 5				One sample t test	Sample difference has zero SD
R1	1	0.304				t, df		t=15.45, df=2
R2	1	0.355				P value (two tailed)		0.0042
R3	1	0.198				P value summary		**
Mean	1	0.2857				Significant (alpha=0.05)?		Yes
Panel D
qRT–PCR analysis
	siNT	siKeratin 7				One sample t test	Sample difference has zero SD
R1	1	0.354				t, df		t=14.00, df=2
R2	1	0.251				P value (two tailed)		0.0051
R3	1	0.171				P value summary		**
Mean	1	0.2587				Significant (alpha=0.05)?		Yes
Panel E
qRT–PCR analysis
	siNT	siKeratin 8				One sample t test	Sample difference has zero SD
R1	1	0.267				t, df		t=55.99, df=2
R2	1	0.31				P value (two tailed)		0.0003
R3	1	0.296				P value summary		***
Mean	1	0.291				Significant (alpha=0.05)?		Yes
Panel F
qRT–PCR analysis
	siNT	siKeratin 5				One sample t test	Sample difference has zero SD
R1	1	0.181				t, df		t=24.12, df=2
R2	1	0.273				P value (two tailed)		0.0017
R3	1	0.169				P value summary		**
Mean	1	0.2077				Significant (alpha=0.05)?		Yes

## Sheet: S8 Fig
S8 Figure Data Quantitation
Panel A
Quantitation of resting mitochondrial Ca2+
		mCherry EV	Keratin 5 OE
		407.74	302.12					Unpaired t test
		514.87	334.34					P value	0.3747
		290.37	579.13					P value summary	ns
		346.1	348.41					Significantly different (P < 0.05)?	No
		355.29	481.17					One- or two-tailed P value?	Two-tailed
		397.74	553.93					t, df	t=0.8897, df=195
		265.92	441.88
		371.54	687
		400.83	707.91
		286.89	681.3
		424.15	312.26
		341.03	324.93
		307.05	313.14
		355.53	220.08
		252.51	337.76
		262.05	361.19
		264.02	453.29
		417.77	393.72
		414.83	431.29
		520.43	427.99
		411.52	382.76
		438.25	471.23
		251.02	563.16
		438.01	436.44
		501.12	554.28
		782.58	660.1
		674.3	821.11
		590.54	713.72
		384.1	573.43
		402.8	542.76
		285.9	477.35
		575.67	485.28
		476.89	583.01
		461.22	610.71
		334.41	369.96
		401.54	546.25
		456.55	470.42
		553.91	937.99
		451.97	642.86
		408.19	653.67
		352.67	608.66
		354.37	775.35
		305.89	423.73
		215.04	273.03
		256.15	289.72
		225.87	329.76
		197.62	185.5
		212.46	225.41
		519.52	224.22
		228.93	299.23
		1262.6	355.64
		644.87	417.68
		722.69	353.91
		1205.37	244.23
		1151.91	328.89
		1046.59	502.57
		703.82	488.21
		1102.88	459.44
		566.96	593.33
		718.73	491.94
		451.65	532.65
		715.92	583.27
		567.94	480.67
		517.19	616.72
		635.89	515.1
		485.22	620.26
		603.78	849.82
		453.31	616.56
		462.03	925.77
		448.58	1336.74
		610.63	431.38
		673.42	451.98
		821.43	294.73
		433.27	460.83
		447.33	379.57
		527.87	481.14
		642.69	483.62
		441.69	384.46
		332.75	705.16
		555.01	851.7
		372.61	732.5
		324.35	412.55
		341.95	537.48
		951.81	667.75
		431.78	563.83
		294.07	582.95
		454.81	503.33
		557.85	584.99
		109.22	697.26
		210.29	372.78
		497.01	240.52
		379.92	267.89
		576.31	358.56
		414.86	550.58
		334.86	1497.56
			403.49
			628.3
			392.35
			565.2
			382.26
			315.53
			353.52
Panel B
Quantitation of mitochondrial Ca2+ uptake
		mCherry EV	Keratin 5 OE
		48.02	53.66				Unpaired t test
		149.59	59				P value	0.0035
		37.86	98.99				P value summary	**
		35.97	61.66				Significantly different (P < 0.05)?	Yes
		58.41	82.78				One- or two-tailed P value?	Two-tailed
		71.27	106.72				t, df	t=2.960, df=195
		52.11	135.43
		30.81	157.89
		78.35	256.94
		39.09	122.51
		65.09	90.6
		63.92	84.71
		38.7	96.51
		15.16	33.39
		35.05	126.32
		54.4	93.41
		44.41	188.68
		97.14	122.84
		56.55	139.97
		58.43	162.28
		54.32	147.39
		55.42	127.47
		40.01	164.86
		58.55	73.01
		85.37	144
		178.55	227.83
		106.58	345.31
		132.24	248.48
		79.36	230.44
		106.92	171.06
		33.2	108.76
		109.12	125.77
		98.36	145.18
		88.2	216
		64.48	89.76
		47.46	161.06
		99.03	62.43
		132.49	365.57
		76.43	223.33
		96.09	170.95
		58.59	159.03
		72.22	333.03
		41.1	45.99
		15.99	54.86
		25.99	77.36
		24.01	94.68
		14.52	28.46
		44.91	69.36
		320.9	42.43
		19.27	56.87
		241.94	84.64
		152.05	56.59
		238.38	43.08
		157.41	24.04
		86.25	45.08
		173.71	126.34
		135.5	80.79
		203.57	95.97
		58.5	71.02
		133.66	51.92
		78.01	59.11
		119.3	89.48
		122.22	63.73
		94.03	106.14
		72.8	44.52
		29.08	90.19
		82.25	196.75
		53.74	82.6
		47.33	103.05
		50.74	182.79
		80.97	79.06
		78.85	65.56
		192.19	33.8
		73.06	61.33
		83.61	51.03
		70.53	70.88
		80.88	95.16
		34.33	104.95
		52.8	93.61
		105.28	113.32
		45.12	106.06
		51.64	90.4
		44.07	48.45
		278.59	108.46
		85.73	56.76
		18.67	78.48
		95.25	52.22
		107.33	150.74
		110.77	147.39
		34.05	23.53
		70.61	31.67
		56.2	22.27
		52.63	53.77
		68.95	158.17
		59.48	214.55
			83.3
			170.26
			38.48
			74.15
			57.28
			60.7
			90.46
Panel C
Quantitation of resting mitochondrial Ca2+
		siNT	siKeratin 5
		291	367
		603	327					Unpaired t test
		357	241					P value	0.0833
		322	383					P value summary	ns
		323	346					Significantly different (P < 0.05)?	No
		323	529					One- or two-tailed P value?	Two-tailed
		345	518					t, df	t=1.740, df=210
		313	635
		328	464
		314	611
		329	518
		368	420
		405	549
		399	539
		495	336
		589	295
		373	257
		605	375
		702	773
		514	466
		318	378
		358	382
		263	250
		351	347
		343	486
		311	396
		254	292
		254	227
		250	215
		304	288
		285	374
		310	319
		330	402
		176	366
		170	615
		281	350
		306	349
		303	505
		294	355
		267	397
		251	611
		221	426
		244	478
		217	361
		480	336
		187	332
		304	316
		353	658
		298	440
		258	382
		186	888
		178	613
		173	579
		352	354
		337	295
		382	402
		424	350
		251	324
		285	273
		662	386
		525	305
		249	289
		240	279
		244	471
		186	350
		207	398
		196	273
		200	444
		375	395
		363	322
		590	408
		660	392
		417	799
		392	383
		277	391
		415	350
		290	464
		272	447
		376	262
		501	546
		640	551
		605	527
		382	329
		366	349
		529	688
		380	612
		840	214
		221	799
		509	263
		532	296
		564	277
		640	232
		605	301
		382	363
		366	518
		529	386
		380	498
		840	345
		221	324
		509	217
		532
		564
		534
		395
		325
		193
		183
		588
		202
		315
		815
		400
Panel D
Quantitation of mitochondrial Ca2+ uptake
		siNT	siKeratin 5				Unpaired t test
		41	18				P value	<0.0001
		70	25				P value summary	****
		56	13				Significantly different (P < 0.05)?	Yes
		39	20				One- or two-tailed P value?	Two-tailed
		38	20				t, df	t=5.348, df=210
		84	81
		65	9
		20	56
		22	11
		28	55
		88	21
		54	51
		26	24
		53	69
		61	28
		127	17
		70	26
		120	22
		134	57
		7	69
		42	25
		47	8
		46	17
		41	21
		88	39
		47	14
		42	16
		35	7
		29	7
		31	10
		34	17
		48	8
		27	7
		14	3
		14	7
		38	6
		48	0
		59	31
		48	0
		28	13
		30	16
		22	0
		33	20
		22	8
		70	6
		18	7
		74	1
		51	4
		38	26
		42	0
		22	1
		9	2
		7	96
		57	13
		52	3
		56	18
		75	5
		22	0
		28	1
		88	12
		53	13
		13	15
		21	30
		25	66
		15	39
		20	43
		20	32
		23	59
		48	65
		53	30
		91	10
		111	32
		58	136
		70	28
		46	81
		56	48
		23	34
		24	58
		52	25
		88	91
		114	64
		78	67
		53	14
		14	28
		30	61
		28	53
		127	22
		17	74
		58	7
		89	42
		63	39
		114	20
		78	23
		53	16
		14	11
		30	34
		28	37
		127	46
		17	29
		58	9
		89
		63
		38
		58
		43
		13
		10
		111
		20
		13
		172
		25
